# Supplementary material for: The Interplay between Campylobacter and the Caecal Microbial Community of Commercial Broiler Chickens over Time
Source: Microorganisms. 2021 Jan 22;9(2):221. doi: 10.3390/microorganisms9020221 (PMC7911313; doi:10.3390/microorganisms9020221)
Supplement: Supplementary file 1 [file microorganisms-09-00221-s001.zip]

Archive with 3 entries (2 files):
- microorganisms-1065698-sl/
- microorganisms-1065698-sl/Additional_file_1.xlsx
- microorganisms-1065698-sl/Additional_file_2.xlsx
