# Supplementary material for: The Interplay between Campylobacter and the Caecal Microbial Community of Commercial Broiler Chickens over Time
Source: Microorganisms. 2021 Jan 22;9(2):221. doi: 10.3390/microorganisms9020221 (PMC7911313; doi:10.3390/microorganisms9020221)
Supplement: Supplementary file 1 [file microorganisms-09-00221-s001.zip › microorganisms-1065698-sl/Additional_file_1.xlsx]

## Sheet: Additional_file_1
S1: Genus level OTUs abundances
Sample	Breeding	Time	Pos	g__Lactobacillus	Order= o__Clostridiales (unassigned)	Family= f__Sphingomonadaceae	g__Limnobacter	g__Prevotella	Family= f__Lachnospiraceae (unassigned)	Family= f__Ruminococcaceae (unassigned)	Order= o__Kiloniellales (unassigned)	g__Ruminococcus	g__Corynebacterium	Family= f__Hyphomonadaceae (unassigned)	g__Paenibacillus	g__Bacteroides	Family= f__Pseudomonadaceae (unassigned)	Order= o__Actinomycetales (unassigned)	Family= f__[Balneolaceae] (unassigned)	g__Catenibacterium	g__Bacillus	Family= f__Enterobacteriaceae (unassigned)	g__Staphylococcus	g__Coprococcus	Family= f__Rikenellaceae (unassigned)	Family= f__Rhodobacteraceae (unassigned)	Family= f__C111 (unassigned)	Order= o__Flavobacteriales (unassigned)	g__[Ruminococcus]	g__Novosphingobium	g__Microbacterium	g__Lachnospira	Family= f__Clostridiaceae	g__Leucobacter	Family= f__Chitinophagaceae (unassigned)	g__Blastomonas	Family= f__Coriobacteriaceae (unassigned)	g__Butyricimonas	Family= f__Christensenellaceae (unassigned)	Family= f__mb2424 (unassigned)	g__Helicobacter	Order= o__RF39 (unassigned)	g__Ramlibacter	g__Oscillospira	g__Enterococcus	g__Rubellimicrobium	g__Rhodobacter	Family= f__Erythrobacteraceae	Family= f__Pseudomonadaceae
X1.1.13	1	1	NEG	1,82%	15,16%	0,00%	0,00%	0,00%	4,59%	25,03%	0,00%	0,94%	0,00%	0,00%	0,00%	0,01%	0,00%	0,00%	0,00%	0,00%	0,00%	0,47%	0,00%	2,76%	0,00%	0,00%	0,00%	0,00%	19,56%	0,00%	0,00%	0,18%	0,00%	0,00%	0,00%	0,00%	0,00%	0,00%	0,00%	0,00%	0,00%	0,14%	0,00%	14,47%	0,01%	0,00%	0,00%	0,00%	0,00%
X1.1.2	1	1	NEG	3,96%	23,49%	0,00%	0,00%	0,00%	6,18%	16,77%	0,00%	2,02%	0,00%	0,00%	0,00%	0,01%	0,00%	0,00%	0,00%	0,00%	0,23%	0,31%	0,00%	1,01%	0,00%	0,00%	0,00%	0,00%	14,80%	0,00%	0,00%	0,14%	0,00%	0,00%	0,00%	0,00%	0,00%	0,00%	0,00%	0,00%	0,00%	0,13%	0,00%	7,06%	0,19%	0,00%	0,00%	0,00%	0,00%
X1.2.20	1	2	NEG	0,63%	20,92%	0,00%	0,00%	0,00%	5,47%	13,05%	0,00%	2,16%	0,01%	0,00%	0,00%	0,00%	0,00%	0,00%	0,00%	0,00%	1,45%	4,53%	0,00%	0,73%	5,47%	0,00%	0,00%	0,00%	4,00%	0,00%	0,00%	0,43%	0,00%	0,00%	0,00%	0,00%	0,02%	0,00%	0,04%	0,00%	0,00%	0,10%	0,00%	6,98%	0,02%	0,00%	0,00%	0,00%	0,00%
X1.1.4	1	1	NEG	0,07%	28,31%	0,00%	0,00%	0,00%	4,58%	28,69%	0,00%	2,18%	0,00%	0,00%	0,00%	0,01%	0,00%	0,00%	0,00%	0,00%	2,98%	0,07%	0,00%	2,50%	0,01%	0,00%	0,00%	0,00%	12,12%	0,00%	0,00%	0,00%	0,00%	0,00%	0,00%	0,00%	0,00%	0,00%	0,00%	0,00%	0,00%	0,37%	0,00%	8,81%	0,03%	0,00%	0,00%	0,00%	0,00%
X1.1.9	1	1	NEG	1,69%	16,40%	0,00%	0,00%	0,00%	4,63%	27,34%	0,00%	0,98%	0,00%	0,00%	0,00%	0,00%	0,00%	0,00%	0,00%	0,00%	4,33%	0,00%	0,00%	1,08%	0,00%	0,00%	0,00%	0,00%	9,71%	0,00%	0,00%	0,25%	0,00%	0,00%	0,00%	0,00%	0,00%	0,00%	0,00%	0,00%	0,00%	0,07%	0,00%	18,64%	0,04%	0,00%	0,00%	0,00%	0,00%
X1.1.12	1	1	NEG	6,31%	14,77%	0,00%	0,00%	0,00%	14,19%	15,18%	0,00%	2,97%	0,00%	0,00%	0,00%	0,01%	0,00%	0,00%	0,00%	0,00%	0,00%	0,06%	0,00%	5,49%	0,00%	0,00%	0,00%	0,00%	9,87%	0,00%	0,00%	0,20%	0,00%	0,00%	0,00%	0,00%	0,00%	0,00%	0,00%	0,00%	0,00%	0,00%	0,00%	9,61%	0,10%	0,00%	0,00%	0,00%	0,00%
X1.3.35	1	3	NEG	1,20%	26,82%	0,00%	0,00%	0,00%	3,28%	17,67%	0,00%	2,49%	0,01%	0,00%	0,00%	0,00%	0,00%	0,00%	0,00%	0,00%	2,19%	0,55%	0,00%	1,04%	5,91%	0,00%	0,00%	0,00%	3,00%	0,00%	0,00%	0,48%	0,00%	0,00%	0,00%	0,00%	0,02%	0,00%	0,14%	0,00%	0,00%	3,34%	0,00%	7,53%	0,02%	0,00%	0,00%	0,00%	0,00%
X1.3.37	1	3	NEG	1,32%	27,36%	0,00%	0,00%	0,00%	8,05%	9,55%	0,00%	2,82%	0,03%	0,00%	0,00%	0,00%	0,00%	0,00%	0,00%	0,00%	1,34%	4,81%	0,04%	4,03%	4,96%	0,00%	0,00%	0,00%	8,83%	0,00%	0,00%	0,16%	0,00%	0,00%	0,00%	0,00%	0,03%	0,00%	0,12%	0,00%	0,00%	1,16%	0,00%	7,84%	0,04%	0,00%	0,00%	0,00%	0,00%
X1.2.22	1	2	NEG	0,74%	38,24%	0,00%	0,00%	0,00%	4,29%	7,90%	0,00%	2,64%	0,00%	0,00%	0,00%	0,01%	0,00%	0,00%	0,00%	0,00%	2,61%	1,49%	0,00%	1,25%	6,55%	0,00%	0,00%	0,00%	5,36%	0,00%	0,00%	0,15%	0,00%	0,00%	0,00%	0,00%	0,00%	0,00%	0,01%	0,00%	0,00%	0,67%	0,00%	12,68%	0,01%	0,00%	0,00%	0,00%	0,00%
X1.2.23	1	2	NEG	0,28%	20,38%	0,00%	0,00%	0,00%	6,64%	13,13%	0,00%	1,36%	0,00%	0,00%	0,00%	0,01%	0,00%	0,00%	0,00%	0,00%	2,76%	7,12%	0,00%	1,47%	9,92%	0,00%	0,00%	0,00%	6,34%	0,00%	0,00%	0,00%	0,00%	0,00%	0,00%	0,00%	0,00%	0,00%	0,00%	0,00%	0,00%	0,25%	0,00%	9,37%	0,03%	0,00%	0,00%	0,00%	0,00%
X1.2.24	1	2	NEG	0,67%	31,69%	0,00%	0,00%	0,00%	4,16%	13,02%	0,00%	2,95%	0,00%	0,00%	0,00%	0,00%	0,00%	0,00%	0,00%	0,00%	2,31%	1,40%	0,01%	0,88%	4,98%	0,00%	0,00%	0,00%	1,84%	0,00%	0,00%	0,30%	0,00%	0,00%	0,00%	0,00%	0,02%	0,00%	0,02%	0,00%	0,00%	0,13%	0,00%	13,91%	0,02%	0,00%	0,00%	0,00%	0,00%
X1.2.26	1	2	NEG	0,55%	24,19%	0,00%	0,00%	0,00%	5,95%	21,09%	0,00%	1,20%	0,00%	0,00%	0,00%	0,00%	0,00%	0,00%	0,00%	0,00%	1,88%	1,20%	0,00%	2,19%	2,43%	0,00%	0,00%	0,00%	9,49%	0,00%	0,00%	0,15%	0,00%	0,00%	0,00%	0,00%	0,04%	0,00%	0,20%	0,00%	0,00%	0,13%	0,00%	10,52%	0,01%	0,00%	0,00%	0,00%	0,00%
X1.4.52	1	4	NEG	2,14%	25,76%	0,00%	0,00%	0,00%	4,34%	18,95%	0,00%	1,49%	0,13%	0,00%	0,00%	0,00%	0,00%	0,00%	0,00%	0,00%	1,63%	3,08%	0,01%	0,65%	5,87%	0,00%	0,00%	0,00%	4,20%	0,00%	0,00%	0,05%	0,00%	0,00%	0,00%	0,00%	0,03%	0,00%	0,15%	0,00%	0,00%	1,75%	0,00%	12,95%	0,06%	0,00%	0,00%	0,00%	0,00%
X1.4.55	1	4	NEG	1,09%	28,15%	0,00%	0,00%	0,00%	5,55%	16,37%	0,00%	2,19%	0,14%	0,00%	0,00%	0,00%	0,00%	0,00%	0,00%	0,00%	2,14%	0,46%	0,02%	2,04%	2,71%	0,00%	0,00%	0,00%	3,45%	0,00%	0,00%	0,18%	0,00%	0,00%	0,00%	0,00%	0,09%	0,00%	0,19%	0,00%	0,00%	4,49%	0,00%	9,31%	0,12%	0,00%	0,00%	0,00%	0,00%
X1.3.43	1	3	NEG	2,07%	12,63%	0,00%	0,00%	0,00%	4,22%	10,50%	0,00%	1,72%	0,02%	0,00%	0,00%	0,01%	0,00%	0,00%	0,00%	0,00%	0,03%	15,23%	0,00%	0,93%	3,00%	0,00%	0,00%	0,00%	8,11%	0,00%	0,00%	0,10%	0,00%	0,00%	0,00%	0,00%	0,00%	0,00%	0,00%	0,00%	0,00%	0,34%	0,00%	8,86%	0,08%	0,00%	0,00%	0,00%	0,00%
X1.3.45	1	3	NEG	0,69%	26,44%	0,00%	0,00%	0,00%	3,88%	16,63%	0,00%	3,44%	0,08%	0,00%	0,00%	0,01%	0,00%	0,00%	0,00%	0,00%	3,83%	0,44%	0,01%	0,73%	4,15%	0,00%	0,00%	0,00%	8,30%	0,00%	0,00%	0,14%	0,00%	0,00%	0,00%	0,00%	0,03%	0,00%	0,12%	0,00%	0,00%	2,11%	0,00%	12,19%	0,04%	0,00%	0,00%	0,00%	0,00%
X1.3.48	1	3	NEG	1,12%	23,74%	0,00%	0,00%	0,00%	6,39%	15,44%	0,00%	1,34%	0,01%	0,00%	0,00%	0,01%	0,00%	0,00%	0,00%	0,00%	4,29%	0,10%	0,00%	1,66%	6,73%	0,00%	0,00%	0,00%	7,57%	0,00%	0,00%	0,26%	0,00%	0,00%	0,00%	0,00%	0,02%	0,00%	0,43%	0,00%	0,00%	0,58%	0,00%	8,57%	0,04%	0,00%	0,00%	0,00%	0,00%
X1.4.49	1	4	NEG	1,03%	22,19%	0,00%	0,00%	0,00%	2,87%	14,90%	0,00%	1,67%	0,15%	0,00%	0,00%	0,00%	0,00%	0,00%	0,00%	0,00%	0,38%	0,36%	0,03%	1,57%	1,08%	0,00%	0,00%	0,00%	3,65%	0,00%	0,00%	0,05%	0,00%	0,00%	0,00%	0,00%	0,01%	0,00%	0,17%	0,00%	0,00%	0,60%	0,00%	17,17%	0,02%	0,00%	0,00%	0,00%	0,00%
X1.5.73	1	5	NEG	5,15%	17,73%	0,00%	0,00%	0,00%	4,76%	20,12%	0,00%	6,05%	0,29%	0,00%	0,00%	0,01%	0,00%	0,00%	0,00%	0,00%	5,73%	0,13%	0,05%	1,11%	0,06%	0,00%	0,00%	0,00%	10,65%	0,00%	0,00%	0,46%	0,00%	0,00%	0,00%	0,00%	0,00%	0,00%	0,05%	0,00%	0,00%	0,95%	0,00%	8,80%	0,16%	0,00%	0,00%	0,00%	0,00%
X1.5.76	1	5	NEG	2,31%	18,89%	0,00%	0,00%	0,00%	6,41%	17,08%	0,00%	3,56%	0,01%	0,00%	0,00%	0,00%	0,00%	0,00%	0,00%	0,00%	0,84%	0,24%	0,00%	3,11%	0,86%	0,00%	0,00%	0,00%	2,48%	0,00%	0,00%	0,03%	0,00%	0,00%	0,00%	0,00%	0,02%	0,00%	0,22%	0,00%	0,00%	0,13%	0,00%	15,84%	0,57%	0,00%	0,00%	0,00%	0,00%
X1.4.61	1	4	NEG	0,49%	17,92%	0,00%	0,00%	0,00%	4,53%	9,78%	0,00%	2,51%	0,00%	0,00%	0,00%	0,00%	0,00%	0,00%	0,00%	0,00%	1,26%	0,03%	0,00%	2,90%	5,00%	0,00%	0,00%	0,00%	2,68%	0,00%	0,00%	0,10%	0,00%	0,00%	0,00%	0,00%	0,02%	0,00%	0,25%	0,00%	0,00%	5,29%	0,00%	9,32%	0,01%	0,00%	0,00%	0,00%	0,00%
X1.4.62	1	4	NEG	1,70%	19,76%	0,00%	0,00%	0,00%	4,38%	18,56%	0,00%	2,16%	0,01%	0,00%	0,00%	0,02%	0,00%	0,00%	0,00%	0,00%	1,73%	5,10%	0,00%	2,10%	10,34%	0,00%	0,00%	0,00%	9,60%	0,00%	0,00%	0,11%	0,00%	0,00%	0,00%	0,00%	0,02%	0,00%	0,18%	0,00%	0,00%	0,20%	0,00%	5,93%	0,06%	0,00%	0,00%	0,00%	0,00%
X1.5.69	1	5	NEG	4,75%	21,80%	0,00%	0,00%	0,00%	5,56%	14,45%	0,00%	2,99%	0,03%	0,00%	0,00%	0,00%	0,00%	0,00%	0,00%	0,00%	0,21%	2,15%	0,01%	1,87%	1,41%	0,00%	0,00%	0,00%	3,66%	0,00%	0,00%	0,13%	0,00%	0,00%	0,00%	0,00%	0,03%	0,00%	0,25%	0,00%	0,00%	0,20%	0,00%	11,29%	0,02%	0,00%	0,00%	0,00%	0,00%
X1.5.70	1	5	NEG	2,25%	21,14%	0,00%	0,00%	0,00%	4,99%	12,96%	0,00%	3,29%	0,08%	0,00%	0,00%	0,00%	0,00%	0,00%	0,00%	0,00%	0,22%	0,51%	0,03%	0,92%	0,37%	0,00%	0,00%	0,00%	3,35%	0,00%	0,00%	0,06%	0,00%	0,00%	0,00%	0,00%	0,03%	0,00%	0,21%	0,00%	0,00%	0,07%	0,00%	10,73%	0,75%	0,00%	0,00%	0,00%	0,00%
X1.5.80	1	5	NEG	2,44%	13,76%	0,00%	0,00%	0,00%	6,25%	14,35%	0,00%	2,15%	0,01%	0,00%	0,00%	0,01%	0,00%	0,00%	0,00%	0,00%	0,77%	0,86%	0,00%	1,84%	0,64%	0,00%	0,00%	0,00%	2,63%	0,00%	0,00%	0,04%	0,00%	0,00%	0,00%	0,00%	0,06%	0,00%	0,16%	0,00%	0,00%	0,05%	0,00%	10,16%	0,00%	0,00%	0,00%	0,00%	0,00%
X3.1.13	2	1	NEG	0,60%	13,49%	0,00%	0,00%	0,00%	6,91%	14,36%	0,00%	1,14%	0,00%	0,00%	0,00%	20,29%	0,00%	0,00%	0,00%	0,00%	1,06%	0,44%	0,00%	0,82%	0,01%	0,00%	0,00%	0,00%	23,86%	0,00%	0,00%	0,20%	0,00%	0,00%	0,00%	0,00%	0,00%	0,00%	0,00%	0,00%	0,00%	0,00%	0,00%	3,45%	0,02%	0,00%	0,00%	0,00%	0,00%
X3.1.14	2	1	NEG	1,12%	21,55%	0,00%	0,00%	0,00%	8,76%	21,99%	0,00%	1,66%	0,00%	0,00%	0,00%	0,69%	0,00%	0,00%	0,00%	0,00%	5,29%	0,43%	0,00%	0,92%	0,01%	0,00%	0,00%	0,00%	11,15%	0,00%	0,00%	0,59%	0,00%	0,00%	0,00%	0,00%	0,00%	0,00%	0,00%	0,00%	0,00%	0,26%	0,00%	14,55%	0,01%	0,00%	0,00%	0,00%	0,00%
X3.1.3	2	1	NEG	1,35%	15,45%	0,00%	0,00%	0,00%	5,80%	25,36%	0,00%	1,33%	0,00%	0,00%	0,00%	0,03%	0,00%	0,00%	0,00%	0,00%	1,82%	0,93%	0,00%	2,41%	0,02%	0,00%	0,00%	0,00%	12,85%	0,00%	0,00%	0,60%	0,00%	0,00%	0,00%	0,00%	0,00%	0,00%	0,00%	0,00%	0,01%	0,74%	0,00%	15,69%	0,03%	0,00%	0,00%	0,00%	0,00%
X3.1.7	2	1	NEG	3,11%	9,63%	0,00%	0,00%	0,00%	8,54%	19,95%	0,00%	1,81%	0,00%	0,00%	0,00%	16,92%	0,00%	0,00%	0,00%	0,00%	0,01%	0,17%	0,00%	1,07%	0,00%	0,00%	0,00%	0,00%	11,50%	0,00%	0,00%	0,00%	0,00%	0,00%	0,00%	0,00%	0,03%	0,00%	0,00%	0,00%	0,00%	0,00%	0,00%	14,54%	0,57%	0,00%	0,00%	0,00%	0,00%
X3.1.11	2	1	NEG	0,35%	27,71%	0,00%	0,00%	0,00%	14,20%	14,17%	0,00%	2,91%	0,00%	0,00%	0,00%	7,21%	0,00%	0,00%	0,00%	0,00%	2,22%	1,30%	0,00%	3,74%	0,00%	0,00%	0,00%	0,00%	4,49%	0,00%	0,00%	0,17%	0,00%	0,00%	0,00%	0,00%	0,00%	0,00%	0,00%	0,00%	0,00%	1,19%	0,00%	11,67%	0,00%	0,00%	0,00%	0,00%	0,00%
X3.2.32	2	2	NEG	1,22%	23,54%	0,00%	0,00%	0,00%	4,94%	9,73%	0,00%	1,97%	0,00%	0,00%	0,00%	3,90%	0,00%	0,00%	0,00%	0,00%	5,32%	1,44%	0,00%	1,76%	7,08%	0,00%	0,00%	0,00%	11,47%	0,00%	0,00%	0,08%	0,00%	0,00%	0,00%	0,00%	0,02%	0,00%	0,06%	0,00%	0,00%	0,52%	0,00%	12,07%	0,01%	0,00%	0,00%	0,00%	0,00%
X3.3.40	2	3	NEG	0,33%	15,98%	0,00%	0,00%	0,00%	5,02%	12,11%	0,00%	1,87%	0,00%	0,00%	0,00%	3,43%	0,00%	0,00%	0,00%	0,00%	0,20%	0,16%	0,00%	0,73%	5,19%	0,00%	0,00%	0,00%	4,99%	0,00%	0,00%	0,10%	0,00%	0,00%	0,00%	0,00%	0,02%	0,00%	0,27%	0,00%	0,00%	3,09%	0,00%	9,43%	0,00%	0,00%	0,00%	0,00%	0,00%
X3.2.19	2	2	NEG	0,94%	25,50%	0,00%	0,00%	0,00%	7,53%	10,30%	0,00%	3,48%	0,00%	0,00%	0,00%	7,68%	0,00%	0,00%	0,00%	0,00%	1,87%	0,16%	0,00%	2,87%	8,08%	0,00%	0,00%	0,00%	11,94%	0,00%	0,00%	0,13%	0,00%	0,00%	0,00%	0,00%	0,03%	0,00%	0,16%	0,00%	0,00%	0,36%	0,00%	6,48%	0,00%	0,00%	0,00%	0,00%	0,00%
X3.2.25	2	2	NEG	2,00%	16,10%	0,00%	0,00%	0,00%	4,97%	13,79%	0,00%	2,24%	0,00%	0,00%	0,00%	4,94%	0,00%	0,00%	0,00%	0,00%	1,31%	1,22%	0,00%	1,48%	3,63%	0,00%	0,00%	0,00%	9,16%	0,00%	0,00%	0,18%	0,00%	0,00%	0,00%	0,00%	0,01%	0,00%	0,14%	0,00%	0,00%	0,07%	0,00%	9,13%	0,01%	0,00%	0,00%	0,00%	0,00%
X3.2.29	2	2	NEG	0,82%	22,07%	0,00%	0,00%	0,00%	8,95%	10,07%	0,00%	4,26%	0,00%	0,00%	0,00%	5,87%	0,00%	0,00%	0,00%	0,00%	8,95%	0,38%	0,00%	2,23%	5,10%	0,00%	0,00%	0,00%	3,24%	0,00%	0,00%	0,03%	0,00%	0,00%	0,00%	0,00%	0,00%	0,00%	0,00%	0,00%	0,00%	0,01%	0,00%	17,86%	0,00%	0,00%	0,00%	0,00%	0,00%
X3.2.30	2	2	NEG	0,24%	34,18%	0,00%	0,00%	0,00%	3,62%	13,64%	0,00%	2,06%	0,00%	0,00%	0,00%	4,14%	0,00%	0,00%	0,00%	0,00%	2,16%	0,73%	0,00%	1,21%	3,56%	0,00%	0,00%	0,00%	9,37%	0,00%	0,00%	0,11%	0,00%	0,00%	0,00%	0,00%	0,01%	0,00%	0,40%	0,00%	0,00%	4,51%	0,00%	9,63%	0,01%	0,00%	0,00%	0,00%	0,00%
X3.4.49	2	4	NEG	4,43%	20,72%	0,00%	0,00%	0,00%	5,57%	8,00%	0,00%	2,20%	0,00%	0,00%	0,00%	6,92%	0,00%	0,00%	0,00%	0,00%	2,49%	0,09%	0,00%	3,21%	5,14%	0,00%	0,00%	0,00%	5,37%	0,00%	0,00%	1,01%	0,00%	0,00%	0,00%	0,00%	0,03%	0,00%	0,07%	0,00%	0,00%	4,77%	0,00%	8,36%	0,00%	0,00%	0,00%	0,00%	0,00%
X3.4.52	2	4	NEG	0,55%	19,48%	0,00%	0,00%	0,00%	6,82%	12,19%	0,00%	2,46%	0,01%	0,00%	0,00%	3,48%	0,00%	0,00%	0,00%	0,00%	1,30%	0,16%	0,01%	2,64%	5,01%	0,00%	0,00%	0,00%	3,01%	0,00%	0,00%	0,12%	0,00%	0,00%	0,00%	0,00%	0,03%	0,00%	0,20%	0,00%	0,00%	1,21%	0,00%	9,09%	0,00%	0,00%	0,00%	0,00%	0,00%
X3.3.41	2	3	NEG	0,98%	30,11%	0,00%	0,00%	0,00%	6,51%	15,31%	0,00%	3,22%	0,02%	0,00%	0,00%	4,79%	0,00%	0,00%	0,00%	0,00%	2,27%	0,18%	0,00%	3,24%	7,42%	0,00%	0,00%	0,00%	1,65%	0,00%	0,00%	0,00%	0,00%	0,00%	0,00%	0,00%	0,04%	0,00%	0,51%	0,00%	0,00%	1,63%	0,00%	11,66%	0,03%	0,00%	0,00%	0,00%	0,00%
X3.3.43	2	3	NEG	0,51%	22,78%	0,00%	0,00%	0,00%	6,50%	13,61%	0,00%	2,92%	0,04%	0,00%	0,00%	8,80%	0,00%	0,00%	0,00%	0,00%	1,91%	0,18%	0,01%	3,11%	4,48%	0,00%	0,00%	0,00%	3,11%	0,00%	0,00%	0,00%	0,00%	0,00%	0,00%	0,00%	0,01%	0,00%	0,15%	0,00%	0,00%	0,11%	0,00%	13,77%	0,06%	0,00%	0,00%	0,00%	0,00%
X3.3.46	2	3	NEG	0,82%	20,69%	0,00%	0,00%	0,00%	6,72%	15,02%	0,00%	2,31%	0,00%	0,00%	0,00%	3,44%	0,00%	0,00%	0,00%	0,00%	1,86%	1,08%	0,00%	1,32%	8,51%	0,00%	0,00%	0,00%	1,65%	0,00%	0,00%	0,02%	0,00%	0,00%	0,00%	0,00%	0,02%	0,00%	0,33%	0,00%	0,00%	0,21%	0,00%	10,21%	0,01%	0,00%	0,00%	0,00%	0,00%
X3.3.47	2	3	NEG	1,10%	11,12%	0,00%	0,00%	0,00%	10,67%	12,96%	0,00%	7,09%	0,01%	0,00%	0,00%	6,99%	0,00%	0,00%	0,00%	0,00%	0,03%	4,73%	0,01%	2,34%	8,09%	0,00%	0,00%	0,00%	10,33%	0,00%	0,00%	0,00%	0,00%	0,00%	0,00%	0,00%	0,06%	0,00%	0,08%	0,00%	0,00%	0,00%	0,00%	16,40%	0,11%	0,00%	0,00%	0,00%	0,00%
X3.5.67	2	5	NEG	1,35%	20,30%	0,00%	0,00%	0,00%	4,62%	16,39%	0,00%	1,70%	0,01%	0,00%	0,00%	7,30%	0,00%	0,00%	0,00%	0,00%	0,36%	0,11%	0,00%	2,24%	2,84%	0,00%	0,00%	0,00%	3,72%	0,00%	0,00%	0,06%	0,00%	0,00%	0,00%	0,00%	0,03%	0,80%	0,47%	0,00%	0,00%	2,46%	0,00%	6,43%	0,23%	0,00%	0,00%	0,00%	0,00%
X3.5.70	2	5	NEG	1,94%	16,41%	0,00%	0,00%	0,00%	5,31%	12,40%	0,00%	1,39%	0,00%	0,00%	0,00%	5,19%	0,00%	0,00%	0,00%	0,00%	0,14%	3,71%	0,00%	1,55%	0,94%	0,00%	0,00%	0,00%	6,35%	0,00%	0,00%	0,20%	0,00%	0,00%	0,00%	0,00%	0,03%	0,24%	0,20%	0,00%	0,00%	4,46%	0,00%	7,34%	0,09%	0,00%	0,00%	0,00%	0,00%
X3.4.54	2	4	NEG	0,31%	19,17%	0,00%	0,00%	0,00%	8,02%	16,71%	0,00%	2,55%	0,01%	0,00%	0,00%	5,41%	0,00%	0,00%	0,00%	0,00%	2,23%	0,37%	0,00%	3,19%	2,46%	0,00%	0,00%	0,00%	3,85%	0,00%	0,00%	0,01%	0,00%	0,00%	0,00%	0,00%	0,03%	0,00%	0,28%	0,00%	0,00%	0,73%	0,00%	13,03%	0,00%	0,00%	0,00%	0,00%	0,00%
X3.4.56	2	4	NEG	5,56%	12,96%	0,00%	0,00%	0,00%	6,99%	16,13%	0,00%	1,94%	0,02%	0,00%	0,00%	3,22%	0,00%	0,00%	0,00%	0,00%	0,46%	1,84%	0,01%	1,97%	1,57%	0,00%	0,00%	0,00%	3,63%	0,00%	0,00%	0,38%	0,00%	0,00%	0,00%	0,00%	0,01%	0,00%	0,09%	0,00%	0,00%	0,18%	0,00%	7,66%	0,02%	0,00%	0,00%	0,00%	0,00%
X3.4.59	2	4	NEG	1,73%	18,37%	0,00%	0,00%	0,00%	4,09%	11,68%	0,00%	2,58%	0,01%	0,00%	0,00%	5,61%	0,00%	0,00%	0,00%	0,00%	1,36%	0,24%	0,02%	2,36%	6,66%	0,00%	0,00%	0,00%	3,13%	0,00%	0,00%	0,03%	0,00%	0,00%	0,00%	0,00%	0,02%	0,00%	0,32%	0,00%	0,00%	0,96%	0,00%	10,37%	0,00%	0,00%	0,00%	0,00%	0,00%
X3.5.66	2	5	NEG	4,17%	12,28%	0,00%	0,00%	0,00%	5,18%	17,53%	0,00%	1,64%	0,00%	0,00%	0,00%	6,78%	0,00%	0,00%	0,00%	0,00%	0,20%	2,55%	0,00%	1,47%	2,30%	0,00%	0,00%	0,00%	4,79%	0,00%	0,00%	0,01%	0,00%	0,00%	0,00%	0,00%	0,03%	0,87%	0,20%	0,00%	0,00%	2,95%	0,00%	6,14%	0,11%	0,00%	0,00%	0,00%	0,00%
X3.5.71	2	5	NEG	2,39%	20,88%	0,00%	0,00%	0,00%	1,75%	8,21%	0,00%	0,92%	0,00%	0,00%	0,00%	18,56%	0,00%	0,00%	0,00%	0,00%	3,45%	0,11%	0,00%	0,72%	1,70%	0,00%	0,00%	0,00%	6,89%	0,00%	0,00%	0,15%	0,00%	0,00%	0,00%	0,00%	0,00%	0,63%	0,23%	0,00%	0,00%	1,56%	0,00%	7,52%	0,02%	0,00%	0,00%	0,00%	0,00%
X3.5.75	2	5	NEG	6,19%	31,11%	0,00%	0,00%	0,00%	2,78%	7,75%	0,00%	2,60%	0,00%	0,00%	0,00%	5,79%	0,00%	0,00%	0,00%	0,00%	0,41%	0,17%	0,00%	1,76%	2,37%	0,00%	0,00%	0,00%	5,03%	0,00%	0,00%	0,09%	0,00%	0,00%	0,00%	0,00%	0,03%	0,35%	0,30%	0,00%	0,00%	0,14%	0,00%	9,13%	0,07%	0,00%	0,00%	0,00%	0,00%
X4.1.9	3	1	NEG	8,71%	4,51%	0,00%	0,00%	0,00%	2,87%	11,11%	0,00%	2,40%	0,02%	0,00%	0,00%	40,52%	0,00%	0,00%	0,00%	0,00%	2,28%	1,76%	0,00%	0,47%	0,00%	0,00%	0,00%	0,00%	7,06%	0,00%	0,00%	0,14%	0,00%	0,00%	0,00%	0,00%	0,01%	0,00%	0,01%	0,00%	0,00%	0,00%	0,00%	10,01%	0,12%	0,00%	0,00%	0,00%	0,00%
X4.1.12	3	1	NEG	1,67%	18,05%	0,00%	0,00%	0,00%	2,23%	28,01%	0,00%	3,29%	0,00%	0,00%	0,00%	1,01%	0,00%	0,00%	0,00%	0,00%	7,91%	4,98%	0,00%	0,24%	0,00%	0,00%	0,00%	0,00%	7,09%	0,00%	0,00%	0,08%	0,00%	0,00%	0,00%	0,00%	0,00%	0,00%	0,00%	0,00%	0,00%	0,01%	0,00%	16,45%	0,03%	0,00%	0,00%	0,00%	0,00%
X4.1.5	3	1	NEG	2,14%	20,82%	0,00%	0,00%	0,00%	2,82%	18,20%	0,00%	3,70%	0,00%	0,00%	0,00%	18,70%	0,00%	0,00%	0,00%	0,00%	7,26%	0,25%	0,00%	0,26%	0,00%	0,00%	0,00%	0,00%	2,33%	0,00%	0,00%	0,43%	0,00%	0,00%	0,00%	0,00%	0,00%	0,00%	0,01%	0,00%	0,00%	0,28%	0,00%	15,16%	0,02%	0,00%	0,00%	0,00%	0,00%
X4.1.8	3	1	NEG	3,88%	17,60%	0,00%	0,00%	0,00%	2,92%	22,34%	0,00%	3,61%	0,01%	0,00%	0,00%	0,26%	0,00%	0,00%	0,00%	0,00%	3,37%	0,63%	0,00%	0,49%	0,00%	0,00%	0,00%	0,00%	19,38%	0,00%	0,00%	0,12%	0,00%	0,00%	0,00%	0,00%	0,02%	0,00%	0,05%	0,00%	0,00%	0,02%	0,00%	15,19%	0,09%	0,00%	0,00%	0,00%	0,00%
X4.2.27	3	2	NEG	2,94%	14,28%	0,00%	0,00%	0,00%	2,46%	10,34%	0,00%	1,53%	0,01%	0,00%	0,00%	0,59%	0,00%	0,00%	0,00%	0,00%	5,45%	0,75%	0,03%	0,64%	1,42%	0,00%	0,00%	0,00%	21,46%	0,00%	0,00%	0,31%	0,00%	0,00%	0,00%	0,00%	0,03%	0,00%	0,05%	0,00%	0,00%	2,72%	0,00%	6,77%	0,08%	0,00%	0,00%	0,00%	0,00%
X4.2.30	3	2	NEG	0,27%	21,19%	0,00%	0,00%	0,00%	3,67%	10,03%	0,00%	1,08%	0,01%	0,00%	0,00%	0,27%	0,00%	0,00%	0,00%	0,00%	0,76%	0,18%	0,00%	0,49%	0,48%	0,00%	0,00%	0,00%	8,43%	0,00%	0,00%	0,10%	0,00%	0,00%	0,00%	0,00%	0,01%	0,00%	0,00%	0,00%	0,00%	3,22%	0,00%	10,91%	0,04%	0,00%	0,00%	0,00%	0,00%
X4.1.14	3	1	NEG	0,70%	25,22%	0,00%	0,00%	0,00%	2,31%	21,26%	0,00%	6,77%	0,00%	0,00%	0,00%	0,05%	0,00%	0,00%	0,00%	0,00%	3,53%	0,32%	0,00%	0,17%	0,00%	0,00%	0,00%	0,00%	6,58%	0,00%	0,00%	0,60%	0,00%	0,00%	0,00%	0,00%	0,02%	0,00%	0,00%	0,00%	0,00%	0,04%	0,00%	15,00%	0,02%	0,00%	0,00%	0,00%	0,00%
X4.2.20	3	2	NEG	1,49%	8,35%	0,00%	0,00%	0,00%	1,86%	26,89%	0,00%	0,96%	0,00%	0,00%	0,00%	15,09%	0,00%	0,00%	0,00%	0,00%	3,43%	0,14%	0,00%	0,03%	0,02%	0,00%	0,00%	0,00%	4,29%	0,00%	0,00%	0,01%	0,00%	0,00%	0,00%	0,00%	0,03%	0,00%	0,00%	0,00%	0,00%	0,02%	0,00%	23,71%	0,02%	0,00%	0,00%	0,00%	0,00%
X4.2.22	3	2	NEG	0,34%	7,43%	0,00%	0,00%	0,00%	0,73%	13,46%	0,00%	0,41%	0,00%	0,00%	0,00%	0,04%	0,00%	0,00%	0,00%	0,00%	0,28%	8,53%	0,01%	0,16%	0,00%	0,00%	0,00%	0,00%	5,70%	0,00%	0,00%	0,21%	0,00%	0,00%	0,00%	0,00%	0,01%	0,00%	0,00%	0,00%	0,00%	3,66%	0,00%	1,00%	0,11%	0,00%	0,00%	0,00%	0,00%
X4.2.23	3	2	NEG	0,44%	15,76%	0,00%	0,00%	0,00%	1,63%	12,39%	0,00%	0,62%	0,01%	0,00%	0,00%	11,47%	0,00%	0,00%	0,00%	0,00%	1,06%	0,13%	0,00%	0,13%	0,00%	0,00%	0,00%	0,00%	14,18%	0,00%	0,00%	0,04%	0,00%	0,00%	0,00%	0,00%	0,01%	0,00%	0,01%	0,00%	0,00%	2,63%	0,00%	6,00%	0,01%	0,00%	0,00%	0,00%	0,00%
X4.3.46	3	3	NEG	0,36%	22,58%	0,00%	0,00%	0,00%	1,33%	12,85%	0,00%	1,21%	0,00%	0,00%	0,00%	9,84%	0,00%	0,00%	0,00%	0,00%	1,34%	0,05%	0,00%	1,11%	2,67%	0,00%	0,00%	0,00%	6,47%	0,00%	0,00%	0,09%	0,00%	0,00%	0,00%	0,00%	0,03%	0,00%	0,12%	0,00%	0,00%	1,20%	0,00%	8,79%	0,00%	0,00%	0,00%	0,00%	0,00%
X4.4.49	3	4	NEG	1,24%	10,05%	0,00%	0,00%	0,00%	1,74%	11,23%	0,00%	1,62%	0,02%	0,00%	0,00%	17,44%	0,00%	0,00%	0,00%	0,00%	2,39%	0,45%	0,02%	0,23%	2,06%	0,00%	0,00%	0,00%	5,51%	0,00%	0,00%	0,20%	0,00%	0,00%	0,00%	0,00%	0,01%	0,00%	0,02%	0,00%	0,00%	0,55%	0,00%	7,89%	0,05%	0,00%	0,00%	0,00%	0,00%
X4.3.34	3	3	NEG	0,38%	22,60%	0,00%	0,00%	0,00%	0,98%	8,56%	0,00%	1,52%	0,00%	0,00%	0,00%	1,33%	0,00%	0,00%	0,00%	0,00%	2,75%	0,55%	0,00%	0,10%	3,20%	0,00%	0,00%	0,00%	4,31%	0,00%	0,00%	0,01%	0,00%	0,00%	0,00%	0,00%	0,03%	0,00%	0,12%	0,00%	0,00%	0,44%	0,00%	6,61%	0,02%	0,00%	0,00%	0,00%	0,00%
X4.3.35	3	3	NEG	7,97%	6,33%	0,00%	0,00%	0,00%	1,37%	20,20%	0,00%	3,10%	0,06%	0,00%	0,00%	6,17%	0,00%	0,00%	0,00%	0,00%	0,35%	5,81%	0,02%	0,70%	0,06%	0,00%	0,00%	0,00%	3,10%	0,00%	0,00%	1,91%	0,00%	0,00%	0,00%	0,00%	11,88%	0,00%	0,01%	0,00%	0,00%	1,50%	0,00%	8,64%	0,01%	0,00%	0,00%	0,00%	0,00%
X4.3.40	3	3	NEG	3,96%	29,71%	0,00%	0,00%	0,00%	0,84%	17,31%	0,00%	0,04%	0,04%	0,00%	0,00%	0,03%	0,00%	0,00%	0,00%	0,00%	3,11%	12,20%	0,01%	0,25%	0,03%	0,00%	0,00%	0,00%	2,73%	0,00%	0,00%	0,01%	0,00%	0,00%	0,00%	0,00%	6,04%	0,00%	0,00%	0,00%	0,00%	0,11%	0,00%	5,69%	0,02%	0,00%	0,00%	0,00%	0,00%
X4.3.45	3	3	NEG	0,56%	12,85%	0,00%	0,00%	0,00%	1,69%	15,74%	0,00%	0,59%	0,00%	0,00%	0,00%	9,16%	0,00%	0,00%	0,00%	0,00%	3,23%	0,71%	0,00%	0,13%	3,39%	0,00%	0,00%	0,00%	6,54%	0,00%	0,00%	0,02%	0,00%	0,00%	0,00%	0,00%	0,02%	0,00%	0,10%	0,00%	0,00%	0,56%	0,00%	10,45%	0,01%	0,00%	0,00%	0,00%	0,00%
X4.4.58	3	4	NEG	0,89%	10,82%	0,00%	0,00%	0,00%	1,71%	11,31%	0,00%	0,99%	0,00%	0,00%	0,00%	8,90%	0,00%	0,00%	0,00%	0,00%	1,78%	3,65%	0,02%	1,10%	2,70%	0,00%	0,00%	0,00%	4,84%	0,00%	0,00%	0,18%	0,00%	0,00%	0,00%	0,00%	0,02%	0,00%	0,09%	0,00%	0,00%	0,48%	0,00%	11,07%	0,08%	0,00%	0,00%	0,00%	0,00%
X4.4.59	3	4	POS	1,20%	18,50%	0,00%	0,00%	0,00%	0,69%	9,55%	0,00%	1,30%	0,01%	0,00%	0,00%	6,64%	0,00%	0,00%	0,00%	0,00%	3,51%	0,20%	0,01%	0,31%	12,74%	0,00%	0,00%	0,00%	4,69%	0,00%	0,00%	0,02%	0,00%	0,00%	0,00%	0,00%	0,02%	0,00%	0,04%	0,00%	0,00%	0,24%	0,00%	7,15%	0,01%	0,00%	0,00%	0,00%	0,00%
X4.4.50	3	4	NEG	1,76%	21,19%	0,00%	0,00%	0,00%	1,24%	6,58%	0,00%	1,17%	0,00%	0,00%	0,00%	15,39%	0,00%	0,00%	0,00%	0,00%	0,93%	1,40%	0,00%	0,28%	2,77%	0,00%	0,00%	0,00%	4,23%	0,00%	0,00%	0,08%	0,00%	0,00%	0,00%	0,00%	0,01%	0,00%	0,12%	0,00%	0,00%	0,33%	0,00%	7,20%	0,39%	0,00%	0,00%	0,00%	0,00%
X4.4.52	3	4	POS	1,13%	21,90%	0,00%	0,00%	0,00%	1,54%	11,73%	0,00%	1,33%	0,01%	0,00%	0,00%	16,48%	0,00%	0,00%	0,00%	0,00%	1,66%	1,44%	0,01%	0,10%	4,10%	0,00%	0,00%	0,00%	3,62%	0,00%	0,00%	0,00%	0,00%	0,00%	0,00%	0,00%	0,04%	0,00%	0,06%	0,00%	0,00%	0,11%	0,00%	13,66%	0,02%	0,00%	0,00%	0,00%	0,00%
X4.4.53	3	4	POS	0,79%	16,28%	0,00%	0,00%	0,00%	1,36%	9,43%	0,00%	1,18%	0,04%	0,00%	0,00%	2,87%	0,00%	0,00%	0,00%	0,00%	0,56%	1,61%	0,04%	0,67%	18,38%	0,00%	0,00%	0,00%	2,67%	0,00%	0,00%	0,44%	0,00%	0,00%	0,00%	0,00%	0,01%	0,00%	0,05%	0,00%	0,00%	1,96%	0,00%	7,22%	0,08%	0,00%	0,00%	0,00%	0,00%
X4.4.54	3	4	NEG	1,36%	14,12%	0,00%	0,00%	0,00%	1,38%	11,44%	0,00%	0,84%	0,00%	0,00%	0,00%	9,37%	0,00%	0,00%	0,00%	0,00%	0,35%	3,18%	0,01%	0,24%	4,62%	0,00%	0,00%	0,00%	6,13%	0,00%	0,00%	0,02%	0,00%	0,00%	0,00%	0,00%	0,02%	0,00%	0,11%	0,00%	0,00%	0,16%	0,00%	9,05%	0,00%	0,00%	0,00%	0,00%	0,00%
X4.5.68	3	5	POS	1,28%	10,12%	0,00%	0,00%	0,00%	0,90%	10,72%	0,00%	1,28%	0,01%	0,00%	0,00%	6,64%	0,00%	0,00%	0,00%	0,00%	0,00%	0,01%	0,01%	0,11%	13,97%	0,00%	0,00%	0,00%	6,60%	0,00%	0,00%	0,00%	0,00%	0,00%	0,00%	0,00%	0,01%	1,46%	0,06%	0,00%	1,26%	0,25%	0,00%	5,54%	0,01%	0,00%	0,00%	0,00%	0,00%
X4.5.72	3	5	POS	0,49%	18,91%	0,00%	0,00%	0,00%	0,38%	11,58%	0,00%	0,74%	0,00%	0,00%	0,00%	8,39%	0,00%	0,00%	0,00%	0,00%	1,59%	0,01%	0,01%	0,25%	16,96%	0,00%	0,00%	0,00%	3,86%	0,00%	0,00%	0,00%	0,00%	0,00%	0,00%	0,00%	0,01%	1,06%	0,48%	0,00%	2,56%	0,04%	0,00%	6,83%	0,01%	0,00%	0,00%	0,00%	0,00%
X4.4.62	3	4	NEG	0,41%	19,31%	0,00%	0,00%	0,00%	1,02%	9,76%	0,00%	0,94%	0,02%	0,00%	0,00%	8,97%	0,00%	0,00%	0,00%	0,00%	1,24%	0,22%	0,01%	1,72%	9,98%	0,00%	0,00%	0,00%	5,13%	0,00%	0,00%	0,00%	0,00%	0,00%	0,00%	0,00%	0,09%	0,00%	0,02%	0,00%	0,00%	1,54%	0,00%	7,40%	0,05%	0,00%	0,00%	0,00%	0,00%
X4.4.63	3	4	POS	0,36%	15,90%	0,00%	0,00%	0,00%	0,99%	7,42%	0,00%	1,45%	0,00%	0,00%	0,00%	11,70%	0,00%	0,00%	0,00%	0,00%	2,06%	0,25%	0,00%	0,08%	4,17%	0,00%	0,00%	0,00%	7,51%	0,00%	0,00%	0,00%	0,00%	0,00%	0,00%	0,00%	0,03%	0,00%	0,07%	0,00%	0,00%	0,64%	0,00%	6,99%	0,01%	0,00%	0,00%	0,00%	0,00%
X4.4.64	3	4	POS	1,56%	19,01%	0,00%	0,00%	0,00%	1,11%	7,47%	0,00%	1,34%	0,01%	0,00%	0,00%	1,21%	0,00%	0,00%	0,00%	0,00%	0,15%	1,69%	0,00%	0,11%	24,45%	0,00%	0,00%	0,00%	4,08%	0,00%	0,00%	0,00%	0,00%	0,00%	0,00%	0,00%	0,07%	0,00%	0,06%	0,00%	0,00%	0,58%	0,00%	5,71%	0,06%	0,00%	0,00%	0,00%	0,00%
X4.5.67	3	5	POS	1,29%	15,45%	0,00%	0,00%	0,00%	1,05%	11,54%	0,00%	2,45%	0,00%	0,00%	0,00%	4,85%	0,00%	0,00%	0,00%	0,00%	0,12%	0,03%	0,00%	0,41%	20,56%	0,00%	0,00%	0,00%	3,34%	0,00%	0,00%	0,00%	0,00%	0,00%	0,00%	0,00%	0,03%	1,70%	0,29%	0,00%	8,90%	0,19%	0,00%	4,44%	0,09%	0,00%	0,00%	0,00%	0,00%
X4.5.76	3	5	POS	2,00%	12,14%	0,00%	0,00%	0,00%	0,76%	7,96%	0,00%	1,49%	0,00%	0,00%	0,00%	5,76%	0,00%	0,00%	0,00%	0,00%	0,07%	0,41%	0,01%	0,26%	15,95%	0,00%	0,00%	0,00%	5,47%	0,00%	0,00%	0,00%	0,00%	0,00%	0,00%	0,00%	0,05%	1,72%	0,43%	0,00%	6,89%	0,29%	0,00%	6,96%	0,02%	0,00%	0,00%	0,00%	0,00%
X4.5.78	3	5	POS	0,26%	3,79%	0,00%	0,00%	0,00%	0,60%	4,52%	0,00%	0,84%	0,00%	0,00%	0,00%	9,66%	0,00%	0,00%	0,00%	0,00%	0,11%	1,07%	0,00%	0,04%	9,19%	0,00%	0,00%	0,00%	2,19%	0,00%	0,00%	0,00%	0,00%	0,00%	0,00%	0,00%	0,02%	0,39%	0,06%	0,00%	1,26%	0,22%	0,00%	5,73%	0,20%	0,00%	0,00%	0,00%	0,00%
X6.4.51	4	4	POS	0,76%	20,97%	0,00%	0,06%	0,00%	3,03%	14,03%	0,00%	2,21%	0,01%	0,00%	0,00%	7,24%	0,03%	0,00%	0,00%	0,00%	0,33%	2,52%	0,01%	0,71%	4,72%	0,01%	0,00%	0,00%	4,76%	0,00%	0,00%	0,06%	0,00%	0,00%	0,00%	0,02%	0,01%	0,09%	0,08%	0,00%	0,00%	0,10%	0,00%	6,80%	0,04%	0,00%	0,00%	0,00%	0,01%
X6.4.58	4	4	POS	1,31%	16,57%	0,00%	0,05%	0,00%	3,12%	12,37%	0,00%	1,06%	0,01%	0,00%	0,00%	9,76%	0,02%	0,00%	0,00%	0,00%	0,36%	0,57%	0,00%	1,07%	2,79%	0,01%	0,00%	0,00%	7,38%	0,00%	0,00%	0,21%	0,00%	0,00%	0,00%	0,02%	0,01%	0,07%	0,04%	0,00%	0,00%	0,54%	0,00%	6,03%	0,01%	0,00%	0,00%	0,00%	0,01%
X6.3.36	4	3	POS	1,16%	21,25%	0,01%	0,09%	0,00%	2,41%	11,06%	0,00%	1,99%	0,00%	0,00%	0,00%	8,63%	0,04%	0,00%	0,00%	0,00%	0,04%	0,06%	0,00%	0,43%	7,34%	0,02%	0,00%	0,00%	3,84%	0,00%	0,00%	0,01%	0,00%	0,00%	0,00%	0,03%	0,02%	0,21%	0,17%	0,00%	0,00%	0,24%	0,00%	3,14%	0,01%	0,00%	0,00%	0,00%	0,01%
X6.3.37	4	3	POS	9,84%	5,91%	0,01%	0,10%	0,00%	5,38%	23,26%	0,00%	4,58%	0,02%	0,00%	0,00%	10,74%	0,05%	0,00%	0,00%	0,00%	1,15%	1,29%	0,01%	0,51%	0,20%	0,02%	0,00%	0,00%	1,75%	0,00%	0,00%	3,80%	0,00%	0,00%	0,00%	0,03%	0,02%	0,00%	0,01%	0,00%	0,00%	0,02%	0,00%	7,32%	0,52%	0,00%	0,01%	0,00%	0,01%
X6.3.39	4	3	POS	1,35%	7,08%	0,01%	0,12%	0,00%	2,70%	10,95%	0,00%	0,85%	0,00%	0,00%	0,00%	21,26%	0,05%	0,00%	0,00%	0,00%	0,44%	2,47%	0,00%	0,18%	2,87%	0,02%	0,00%	0,00%	7,71%	0,00%	0,00%	0,01%	0,00%	0,00%	0,00%	0,03%	0,01%	0,00%	0,03%	0,00%	0,00%	0,04%	0,00%	9,57%	0,04%	0,00%	0,00%	0,00%	0,02%
X6.3.41	4	3	POS	1,98%	12,29%	0,00%	0,07%	0,00%	1,58%	12,50%	0,00%	0,71%	0,00%	0,00%	0,00%	14,41%	0,03%	0,00%	0,00%	0,00%	0,04%	8,15%	0,00%	0,72%	2,96%	0,01%	0,00%	0,00%	7,46%	0,00%	0,00%	0,11%	0,00%	0,00%	0,00%	0,02%	0,01%	0,28%	0,07%	0,00%	0,00%	0,31%	0,00%	5,90%	0,03%	0,00%	0,00%	0,00%	0,01%
X6.5.73	4	5	POS	2,23%	21,08%	0,01%	0,11%	0,00%	2,89%	10,46%	0,00%	1,42%	0,00%	0,00%	0,00%	3,53%	0,04%	0,00%	0,00%	0,00%	1,19%	0,04%	0,00%	0,50%	6,14%	0,02%	0,00%	0,00%	2,60%	0,00%	0,00%	0,12%	0,00%	0,00%	0,00%	0,03%	0,01%	0,93%	0,13%	0,00%	0,00%	0,15%	0,00%	9,42%	0,27%	0,00%	0,01%	0,00%	0,02%
X6.5.74	4	5	POS	1,10%	14,20%	0,00%	0,07%	0,00%	2,84%	12,21%	0,00%	1,93%	0,00%	0,00%	0,00%	16,74%	0,03%	0,00%	0,00%	0,00%	0,09%	0,57%	0,00%	1,04%	4,83%	0,01%	0,00%	0,00%	2,72%	0,00%	0,00%	0,00%	0,00%	0,00%	0,00%	0,02%	0,02%	0,77%	0,80%	0,00%	0,00%	0,19%	0,00%	7,69%	0,01%	0,00%	0,00%	0,00%	0,01%
X6.4.60	4	4	POS	1,63%	7,96%	0,00%	0,11%	0,00%	3,69%	13,15%	0,00%	0,90%	0,00%	0,00%	0,00%	17,40%	0,05%	0,00%	0,00%	0,00%	0,00%	3,18%	0,00%	2,63%	1,43%	0,01%	0,00%	0,00%	7,65%	0,00%	0,00%	0,01%	0,00%	0,00%	0,00%	0,04%	0,03%	0,25%	0,17%	0,00%	0,00%	0,10%	0,00%	6,94%	0,36%	0,00%	0,01%	0,00%	0,02%
X6.4.61	4	4	POS	2,14%	23,15%	0,01%	0,07%	0,00%	2,41%	10,86%	0,00%	1,22%	0,00%	0,00%	0,00%	12,21%	0,04%	0,00%	0,00%	0,00%	1,44%	0,88%	0,01%	0,82%	1,91%	0,01%	0,00%	0,00%	7,30%	0,00%	0,00%	0,19%	0,00%	0,00%	0,00%	0,02%	0,02%	0,35%	0,05%	0,00%	0,00%	1,14%	0,00%	7,70%	0,04%	0,00%	0,00%	0,00%	0,01%
X6.4.63	4	4	POS	0,40%	20,07%	0,00%	0,07%	0,00%	3,02%	13,59%	0,00%	2,98%	0,01%	0,00%	0,00%	15,43%	0,03%	0,00%	0,00%	0,00%	0,38%	3,50%	0,00%	0,98%	2,49%	0,01%	0,00%	0,00%	2,23%	0,00%	0,00%	0,01%	0,00%	0,00%	0,00%	0,02%	0,01%	0,55%	0,10%	0,00%	0,00%	0,05%	0,00%	5,85%	0,01%	0,00%	0,00%	0,00%	0,01%
X6.5.70	4	5	POS	0,84%	17,90%	0,00%	0,07%	0,00%	2,38%	10,51%	0,00%	1,47%	0,00%	0,00%	0,00%	7,93%	0,03%	0,00%	0,00%	0,00%	1,23%	0,03%	0,00%	1,83%	4,13%	0,01%	0,00%	0,00%	1,79%	0,00%	0,00%	0,03%	0,00%	0,00%	0,00%	0,02%	0,03%	0,38%	0,06%	0,00%	0,00%	0,23%	0,00%	12,33%	0,00%	0,00%	0,00%	0,00%	0,01%
X6.5.77	4	5	POS	4,35%	13,94%	0,00%	0,06%	0,00%	2,04%	12,86%	0,00%	1,65%	0,00%	0,00%	0,00%	8,35%	0,02%	0,00%	0,00%	0,00%	0,06%	2,06%	0,01%	1,14%	3,60%	0,01%	0,00%	0,00%	2,72%	0,00%	0,00%	0,09%	0,00%	0,00%	0,00%	0,02%	0,04%	0,98%	0,16%	0,00%	0,00%	0,24%	0,00%	5,49%	0,02%	0,00%	0,00%	0,00%	0,01%
X6.5.79	4	5	POS	0,71%	11,60%	0,01%	0,09%	0,00%	2,12%	12,69%	0,00%	1,18%	0,00%	0,00%	0,00%	7,08%	0,04%	0,00%	0,00%	0,00%	0,50%	5,98%	0,00%	0,88%	4,01%	0,01%	0,00%	0,00%	3,33%	0,00%	0,00%	0,33%	0,00%	0,00%	0,00%	0,03%	1,82%	1,00%	0,09%	0,00%	0,00%	0,77%	0,00%	8,64%	0,03%	0,00%	0,00%	0,00%	0,01%
X6.1.4	4	1	NEG	0,35%	8,74%	0,00%	0,00%	0,00%	0,99%	17,82%	0,00%	3,01%	0,00%	0,00%	0,00%	0,34%	0,00%	0,00%	0,00%	0,00%	5,55%	1,05%	0,00%	0,03%	0,20%	0,00%	0,00%	0,00%	12,64%	0,00%	0,00%	0,00%	0,00%	0,00%	0,00%	0,00%	0,00%	0,00%	0,00%	0,00%	0,00%	0,00%	0,00%	24,52%	0,02%	0,00%	0,00%	0,00%	0,00%
X6.1.14	4	1	NEG	0,88%	1,35%	0,00%	0,00%	0,00%	0,47%	58,07%	0,00%	0,81%	0,01%	0,00%	0,00%	0,01%	0,00%	0,00%	0,00%	0,00%	1,97%	0,07%	0,00%	0,01%	0,01%	0,00%	0,00%	0,00%	0,66%	0,00%	0,00%	0,00%	0,12%	0,00%	0,00%	0,00%	0,00%	0,00%	0,00%	0,00%	0,00%	0,00%	0,00%	3,34%	0,03%	0,00%	0,00%	0,00%	0,00%
X6.1.1	4	1	NEG	0,75%	3,35%	0,00%	0,00%	0,00%	0,52%	53,54%	0,00%	1,05%	0,01%	0,00%	0,00%	0,01%	0,00%	0,00%	0,00%	0,00%	4,09%	0,16%	0,00%	0,02%	0,05%	0,00%	0,00%	0,00%	1,41%	0,00%	0,00%	0,00%	0,10%	0,00%	0,00%	0,00%	0,00%	0,00%	0,00%	0,00%	0,00%	0,00%	0,00%	4,82%	0,03%	0,00%	0,00%	0,00%	0,00%
X6.1.2	4	1	NEG	1,38%	15,07%	0,00%	0,00%	0,00%	1,33%	10,08%	0,00%	2,95%	0,00%	0,00%	0,00%	0,00%	0,00%	0,00%	0,00%	0,00%	3,21%	0,13%	0,00%	0,06%	0,02%	0,00%	0,00%	0,00%	3,55%	0,00%	0,00%	0,00%	0,00%	0,00%	0,00%	0,00%	0,00%	0,00%	0,13%	0,00%	0,00%	0,00%	0,00%	11,96%	0,02%	0,00%	0,00%	0,00%	0,00%
X6.2.20	4	2	NEG	0,09%	15,70%	0,00%	0,00%	0,00%	0,90%	10,07%	0,00%	0,61%	0,00%	0,00%	0,00%	28,81%	0,00%	0,00%	0,00%	0,00%	5,19%	0,14%	0,00%	0,07%	1,42%	0,00%	0,00%	0,00%	6,02%	0,00%	0,00%	0,00%	0,00%	0,00%	0,00%	0,00%	0,01%	0,00%	0,25%	0,00%	0,00%	0,81%	0,00%	8,87%	0,01%	0,00%	0,00%	0,00%	0,00%
X6.2.21	4	2	NEG	25,56%	0,15%	0,00%	0,00%	0,00%	1,20%	22,14%	0,00%	0,02%	0,02%	0,00%	0,00%	2,57%	0,00%	0,00%	0,00%	0,00%	0,01%	16,62%	0,00%	0,13%	0,06%	0,00%	0,00%	0,00%	3,26%	0,00%	0,00%	0,00%	0,00%	0,00%	0,00%	0,00%	0,01%	0,00%	0,00%	0,00%	0,00%	1,51%	0,00%	0,86%	8,16%	0,00%	0,00%	0,00%	0,00%
X6.1.15	4	1	NEG	0,45%	20,17%	0,00%	0,00%	0,00%	0,88%	13,54%	0,00%	1,38%	0,00%	0,00%	0,00%	0,01%	0,00%	0,00%	0,00%	0,00%	6,05%	0,50%	0,00%	0,13%	0,71%	0,00%	0,00%	0,00%	7,55%	0,00%	0,00%	0,00%	0,00%	0,00%	0,00%	0,00%	0,02%	0,00%	0,00%	0,00%	0,00%	0,00%	0,00%	13,71%	0,01%	0,00%	0,00%	0,00%	0,00%
X6.2.17	4	2	POS	1,98%	14,68%	0,00%	0,00%	0,00%	2,24%	16,37%	0,00%	0,95%	0,02%	0,00%	0,00%	4,92%	0,00%	0,00%	0,00%	0,00%	2,49%	0,72%	0,01%	1,42%	2,32%	0,00%	0,00%	0,00%	5,74%	0,00%	0,00%	0,01%	0,00%	0,00%	0,00%	0,00%	0,02%	0,00%	0,02%	0,00%	0,00%	2,08%	0,00%	8,64%	0,03%	0,00%	0,00%	0,00%	0,00%
X6.2.18	4	2	POS	1,37%	27,51%	0,00%	0,00%	0,00%	2,18%	22,01%	0,00%	4,34%	0,00%	0,00%	0,00%	8,79%	0,00%	0,00%	0,00%	0,00%	0,60%	1,46%	0,00%	0,11%	3,24%	0,00%	0,00%	0,00%	2,73%	0,00%	0,00%	0,04%	0,00%	0,00%	0,00%	0,00%	0,06%	0,00%	0,05%	0,00%	0,00%	0,15%	0,00%	12,38%	0,03%	0,00%	0,00%	0,00%	0,00%
X6.2.19	4	2	NEG	0,13%	16,23%	0,00%	0,00%	0,00%	1,15%	18,50%	0,00%	0,47%	0,00%	0,00%	0,00%	25,65%	0,00%	0,00%	0,00%	0,00%	14,99%	1,00%	0,00%	0,01%	0,06%	0,00%	0,00%	0,00%	2,34%	0,00%	0,00%	0,00%	0,00%	0,00%	0,00%	0,00%	0,00%	0,00%	0,01%	0,00%	0,00%	0,22%	0,00%	9,46%	0,00%	0,00%	0,00%	0,00%	0,00%
X6.2.31	4	2	POS	0,16%	25,88%	0,00%	0,00%	0,00%	1,50%	16,88%	0,00%	1,49%	0,00%	0,00%	0,00%	4,75%	0,00%	0,00%	0,00%	0,00%	3,12%	0,86%	0,00%	0,40%	6,63%	0,00%	0,00%	0,00%	6,51%	0,00%	0,00%	0,00%	0,00%	0,00%	0,00%	0,00%	0,03%	0,00%	0,03%	0,00%	0,00%	2,90%	0,00%	10,20%	0,04%	0,00%	0,00%	0,00%	0,00%
X6.3.34	4	3	POS	1,12%	9,21%	0,00%	0,00%	0,00%	0,86%	6,80%	0,00%	1,63%	0,01%	0,00%	0,00%	21,59%	0,00%	0,00%	0,00%	0,00%	0,29%	0,63%	0,01%	1,45%	4,43%	0,00%	0,00%	0,00%	2,66%	0,00%	0,00%	0,00%	0,00%	0,00%	0,00%	0,00%	0,02%	0,12%	0,14%	0,00%	0,00%	4,04%	0,00%	7,80%	0,03%	0,00%	0,00%	0,00%	0,00%
X6.2.22	4	2	NEG	0,36%	16,64%	0,00%	0,00%	0,00%	0,69%	11,45%	0,00%	0,84%	0,01%	0,00%	0,00%	20,73%	0,00%	0,00%	0,00%	0,00%	1,35%	1,05%	0,00%	0,45%	1,69%	0,00%	0,00%	0,00%	6,57%	0,00%	0,00%	0,00%	0,00%	0,00%	0,00%	0,00%	0,03%	0,00%	0,08%	0,00%	0,00%	2,90%	0,00%	6,84%	0,16%	0,00%	0,00%	0,00%	0,00%
X6.2.23	4	2	POS	0,66%	5,53%	0,00%	0,00%	0,00%	1,24%	22,96%	0,00%	6,29%	0,01%	0,00%	0,00%	4,04%	0,00%	0,00%	0,00%	0,00%	4,53%	0,41%	0,00%	0,02%	0,52%	0,00%	0,00%	0,00%	4,88%	0,00%	0,00%	0,00%	0,00%	0,00%	0,00%	0,00%	0,00%	0,00%	0,01%	0,00%	0,00%	2,58%	0,00%	24,50%	0,02%	0,00%	0,00%	0,00%	0,00%
X6.2.26	4	2	NEG	0,31%	16,26%	0,00%	0,00%	0,00%	1,45%	9,79%	0,00%	1,38%	0,03%	0,00%	0,00%	4,96%	0,00%	0,00%	0,00%	0,00%	0,93%	2,16%	0,00%	0,16%	1,02%	0,00%	0,00%	0,00%	6,90%	0,00%	0,00%	0,00%	0,00%	0,00%	0,00%	0,00%	0,02%	0,00%	0,02%	0,00%	0,00%	2,93%	0,00%	8,45%	0,05%	0,00%	0,00%	0,00%	0,00%
X6.2.30	4	2	POS	1,46%	15,45%	0,00%	0,00%	0,00%	1,63%	16,85%	0,00%	1,59%	0,07%	0,00%	0,00%	2,56%	0,00%	0,00%	0,00%	0,00%	0,56%	7,80%	0,02%	0,88%	0,02%	0,00%	0,00%	0,00%	4,71%	0,00%	0,00%	0,01%	0,00%	0,00%	0,00%	0,00%	0,02%	0,00%	0,04%	0,00%	0,00%	0,15%	0,00%	7,71%	0,13%	0,00%	0,00%	0,00%	0,00%
[truncated: 326 more columns]
