# Supplementary material for: The Interplay between Campylobacter and the Caecal Microbial Community of Commercial Broiler Chickens over Time
Source: Microorganisms. 2021 Jan 22;9(2):221. doi: 10.3390/microorganisms9020221 (PMC7911313; doi:10.3390/microorganisms9020221)
Supplement: Supplementary file 1 [file microorganisms-09-00221-s001.zip › microorganisms-1065698-sl/Additional_file_2.xlsx]

## Sheet: Additional_file_2
S2: Order level OTUs abundances
Sample	Breeding	Time	Pos	o__Lactobacillales	o__Clostridiales	o__Sphingomonadales	o__Burkholderiales	o__Bacteroidales	o__Kiloniellales	o__Actinomycetales	o__Rhodobacterales	o__Bacillales	o__Pseudomonadales	o__[Rhodothermales]	o__Erysipelotrichales	o__Enterobacteriales	o__Acidimicrobiales	o__Flavobacteriales	o__[Saprospirales]	o__Coriobacteriales	o__iii1-15	o__Campylobacterales	o__RF39	o__[Chthoniobacterales]	o__EW055	o__Rickettsiales	o__Pasteurellales	o__Anaeroplasmatales	o__Victivallales	Class= c__Alphaproteobacteria (unassigned)	o__Planctomycetales	Class= c__Betaproteobacteria (unassigned)	o__Alteromonadales	o__Rhodospirillales	o__GMD14H09	o__Oceanospirillales	o__Turicibacterales	o__Rhizobiales	o__Chromatiales	o__Cytophagales	o__Ellin6513	o__Bifidobacteriales	Class= c__S085 (unassigned)	o__Methylophilales	o__Xanthomonadales	o__Caulobacterales	o__Thiotrichales	o__ML615J-28	o__Synergistales
X1.1.13	1	1	NEG	1,83%	87,22%	0,00%	0,00%	0,01%	0,00%	0,00%	0,00%	0,00%	0,00%	0,00%	3,58%	0,47%	0,00%	0,00%	0,00%	0,00%	0,00%	0,00%	0,14%	0,00%	0,00%	0,00%	0,00%	6,73%	0,00%	0,00%	0,00%	0,00%	0,00%	0,00%	0,00%	0,00%	0,00%	0,00%	0,00%	0,00%	0,00%	0,00%	0,00%	0,00%	0,00%	0,00%	0,00%	0,00%	0,00%
X1.1.2	1	1	NEG	4,16%	89,84%	0,00%	0,00%	0,01%	0,00%	0,00%	0,01%	0,23%	0,00%	0,00%	2,60%	0,31%	0,00%	0,00%	0,00%	0,00%	0,00%	0,00%	0,13%	0,00%	0,00%	0,00%	0,00%	2,40%	0,00%	0,00%	0,00%	0,00%	0,00%	0,00%	0,00%	0,00%	0,00%	0,01%	0,00%	0,00%	0,00%	0,28%	0,00%	0,00%	0,00%	0,00%	0,00%	0,00%	0,00%
X1.2.20	1	2	NEG	0,72%	83,03%	0,00%	0,00%	5,47%	0,00%	0,01%	0,00%	1,45%	0,00%	0,00%	1,82%	4,53%	0,00%	0,00%	0,00%	0,02%	0,00%	0,00%	0,10%	0,00%	0,00%	0,00%	0,00%	1,41%	0,00%	0,00%	0,00%	0,00%	0,00%	0,00%	0,00%	0,00%	0,00%	0,00%	0,00%	0,00%	0,00%	1,43%	0,00%	0,00%	0,00%	0,00%	0,00%	0,00%	0,00%
X1.1.4	1	1	NEG	0,14%	93,99%	0,00%	0,00%	0,02%	0,00%	0,00%	0,00%	2,98%	0,00%	0,00%	2,43%	0,07%	0,00%	0,00%	0,00%	0,00%	0,00%	0,00%	0,37%	0,00%	0,00%	0,00%	0,00%	0,01%	0,00%	0,00%	0,00%	0,00%	0,00%	0,00%	0,00%	0,00%	0,00%	0,00%	0,00%	0,00%	0,00%	0,00%	0,00%	0,00%	0,00%	0,00%	0,00%	0,00%	0,00%
X1.1.9	1	1	NEG	1,73%	86,36%	0,00%	0,00%	0,01%	0,00%	0,00%	0,00%	4,33%	0,00%	0,00%	1,90%	0,00%	0,00%	0,00%	0,00%	0,00%	0,00%	0,00%	0,07%	0,00%	0,00%	0,00%	0,00%	5,60%	0,00%	0,00%	0,00%	0,00%	0,00%	0,00%	0,00%	0,00%	0,00%	0,00%	0,00%	0,00%	0,00%	0,00%	0,00%	0,00%	0,00%	0,00%	0,00%	0,00%	0,00%
X1.1.12	1	1	NEG	6,44%	83,82%	0,00%	0,00%	0,01%	0,00%	0,00%	0,00%	0,00%	0,00%	0,00%	6,16%	0,06%	0,00%	0,00%	0,00%	0,00%	0,00%	0,00%	0,00%	0,00%	0,00%	0,00%	0,00%	3,50%	0,00%	0,00%	0,00%	0,00%	0,00%	0,00%	0,00%	0,00%	0,00%	0,00%	0,00%	0,00%	0,00%	0,00%	0,00%	0,00%	0,00%	0,00%	0,00%	0,00%	0,00%
X1.3.35	1	3	NEG	1,24%	84,57%	0,00%	0,00%	6,17%	0,00%	0,02%	0,00%	2,19%	0,00%	0,00%	1,02%	0,58%	0,00%	0,00%	0,00%	0,02%	0,00%	0,00%	3,34%	0,00%	0,00%	0,00%	0,00%	0,13%	0,00%	0,00%	0,00%	0,00%	0,00%	0,00%	0,00%	0,00%	0,00%	0,00%	0,00%	0,00%	0,00%	0,71%	0,00%	0,00%	0,00%	0,00%	0,00%	0,00%	0,00%
X1.3.37	1	3	NEG	1,49%	78,49%	0,00%	0,00%	4,97%	0,00%	0,03%	0,00%	1,39%	0,00%	0,00%	2,99%	4,84%	0,00%	0,00%	0,00%	0,03%	0,00%	0,00%	1,16%	0,00%	0,00%	0,00%	0,00%	0,00%	0,00%	0,00%	0,00%	0,00%	0,00%	0,00%	0,00%	0,00%	0,00%	0,00%	0,00%	0,00%	0,00%	4,60%	0,00%	0,00%	0,00%	0,00%	0,00%	0,00%	0,00%
X1.2.22	1	2	NEG	0,76%	85,36%	0,00%	0,00%	6,55%	0,00%	0,00%	0,00%	2,61%	0,00%	0,00%	1,13%	1,49%	0,00%	0,00%	0,00%	0,00%	0,00%	0,00%	0,67%	0,00%	0,00%	0,00%	0,00%	0,04%	0,00%	0,00%	0,00%	0,00%	0,00%	0,00%	0,00%	0,00%	0,00%	0,00%	0,00%	0,00%	0,00%	1,38%	0,00%	0,00%	0,00%	0,00%	0,00%	0,00%	0,00%
X1.2.23	1	2	NEG	0,35%	76,58%	0,00%	0,00%	9,93%	0,00%	0,01%	0,00%	2,77%	0,00%	0,00%	0,97%	7,12%	0,00%	0,00%	0,00%	0,00%	0,00%	0,00%	0,25%	0,00%	0,00%	0,00%	0,00%	0,01%	0,00%	0,00%	0,00%	0,00%	0,00%	0,00%	0,00%	0,00%	0,00%	0,00%	0,00%	0,00%	0,00%	2,01%	0,00%	0,00%	0,00%	0,00%	0,00%	0,00%	0,00%
X1.2.24	1	2	NEG	0,70%	86,44%	0,00%	0,00%	4,98%	0,00%	0,00%	0,00%	2,32%	0,00%	0,00%	1,82%	1,40%	0,00%	0,00%	0,00%	0,02%	0,00%	0,00%	0,13%	0,00%	0,00%	0,00%	0,00%	0,81%	0,00%	0,00%	0,00%	0,00%	0,00%	0,00%	0,00%	0,00%	0,00%	0,00%	0,00%	0,00%	0,00%	1,39%	0,00%	0,00%	0,00%	0,00%	0,00%	0,00%	0,00%
X1.2.26	1	2	NEG	0,56%	85,01%	0,00%	0,00%	2,44%	0,00%	0,01%	0,00%	1,88%	0,00%	0,00%	1,54%	1,22%	0,00%	0,00%	0,00%	0,04%	0,00%	0,00%	0,13%	0,00%	0,00%	0,00%	0,00%	1,00%	0,00%	0,00%	0,00%	0,00%	0,00%	0,00%	0,00%	0,00%	0,00%	0,00%	0,00%	0,00%	0,00%	6,18%	0,00%	0,00%	0,00%	0,00%	0,00%	0,00%	0,00%
X1.4.52	1	4	NEG	3,52%	80,33%	0,00%	0,00%	5,93%	0,00%	0,14%	0,00%	1,65%	0,00%	0,00%	2,04%	3,08%	0,00%	0,00%	0,00%	0,03%	0,00%	0,00%	1,75%	0,00%	0,00%	0,00%	0,00%	0,05%	0,00%	0,00%	0,00%	0,00%	0,00%	0,00%	0,00%	0,00%	0,00%	0,01%	0,00%	0,00%	0,00%	1,48%	0,00%	0,00%	0,00%	0,00%	0,00%	0,00%	0,00%
X1.4.55	1	4	NEG	2,81%	76,68%	0,00%	0,00%	6,54%	0,00%	0,15%	0,00%	2,17%	0,00%	0,00%	3,97%	0,46%	0,00%	0,00%	0,00%	0,09%	0,00%	0,00%	4,49%	0,00%	0,00%	0,00%	0,00%	0,23%	0,00%	0,00%	0,00%	0,00%	0,00%	0,00%	0,00%	0,00%	0,00%	0,01%	0,00%	0,00%	0,00%	2,39%	0,00%	0,00%	0,00%	0,00%	0,00%	0,00%	0,00%
X1.3.43	1	3	NEG	2,42%	66,95%	0,00%	0,00%	3,56%	0,00%	0,02%	0,00%	0,04%	0,00%	0,00%	6,79%	15,24%	0,00%	0,00%	0,00%	0,00%	0,00%	0,00%	0,34%	0,00%	0,00%	0,00%	0,00%	0,00%	0,00%	0,00%	0,00%	0,00%	0,00%	0,00%	0,00%	0,00%	0,00%	0,00%	0,00%	0,00%	0,00%	4,61%	0,00%	0,00%	0,00%	0,00%	0,00%	0,00%	0,00%
X1.3.45	1	3	NEG	0,89%	85,07%	0,00%	0,00%	4,17%	0,00%	0,09%	0,00%	3,84%	0,00%	0,00%	2,27%	0,44%	0,00%	0,00%	0,00%	0,03%	0,00%	0,00%	2,11%	0,00%	0,00%	0,00%	0,00%	0,31%	0,00%	0,00%	0,00%	0,00%	0,00%	0,00%	0,00%	0,00%	0,00%	0,00%	0,00%	0,00%	0,00%	0,78%	0,00%	0,00%	0,00%	0,00%	0,00%	0,00%	0,00%
X1.3.48	1	3	NEG	1,17%	78,99%	0,00%	0,00%	6,74%	0,00%	0,01%	0,00%	4,30%	0,00%	0,00%	2,27%	0,11%	0,00%	0,00%	0,00%	0,02%	0,00%	0,00%	0,58%	0,00%	0,00%	0,00%	0,00%	0,04%	0,00%	0,00%	0,00%	0,00%	0,00%	0,00%	0,00%	0,00%	0,00%	0,00%	0,00%	0,00%	0,00%	5,77%	0,00%	0,00%	0,00%	0,00%	0,00%	0,00%	0,00%
X1.4.49	1	4	NEG	1,13%	91,47%	0,00%	0,00%	1,11%	0,00%	0,17%	0,00%	0,42%	0,00%	0,00%	2,22%	0,36%	0,00%	0,00%	0,00%	0,01%	0,00%	0,00%	0,60%	0,00%	0,00%	0,00%	0,00%	0,01%	0,00%	0,00%	0,00%	0,00%	0,00%	0,00%	0,00%	0,00%	0,00%	0,01%	0,00%	0,00%	0,00%	2,49%	0,00%	0,00%	0,00%	0,00%	0,00%	0,00%	0,00%
X1.5.73	1	5	NEG	5,33%	81,32%	0,00%	0,00%	1,21%	0,00%	0,33%	0,00%	5,81%	0,00%	0,00%	0,60%	0,13%	0,00%	0,00%	0,00%	0,00%	0,00%	0,00%	0,95%	0,00%	0,00%	0,00%	0,00%	0,00%	0,00%	0,00%	0,00%	0,00%	0,00%	0,00%	0,00%	0,00%	0,00%	0,00%	0,00%	0,00%	0,00%	4,32%	0,00%	0,00%	0,00%	0,00%	0,00%	0,00%	0,00%
X1.5.76	1	5	NEG	2,88%	88,82%	0,00%	0,00%	4,32%	0,00%	0,01%	0,00%	0,85%	0,00%	0,00%	0,65%	0,24%	0,00%	0,00%	0,00%	0,02%	0,00%	0,00%	0,13%	0,00%	0,00%	0,00%	0,00%	0,00%	0,00%	0,00%	0,00%	0,00%	0,00%	0,00%	0,00%	0,00%	0,00%	0,00%	0,00%	0,00%	0,00%	2,09%	0,00%	0,00%	0,00%	0,00%	0,00%	0,00%	0,00%
X1.4.61	1	4	NEG	0,58%	82,62%	0,00%	0,00%	7,52%	0,00%	0,01%	0,00%	1,27%	0,00%	0,00%	0,90%	0,03%	0,00%	0,00%	0,00%	0,02%	0,00%	0,00%	5,29%	0,00%	0,00%	0,00%	0,00%	0,55%	0,00%	0,00%	0,00%	0,00%	0,00%	0,00%	0,00%	0,00%	0,00%	0,00%	0,00%	0,00%	0,00%	1,21%	0,00%	0,00%	0,00%	0,00%	0,00%	0,00%	0,00%
X1.4.62	1	4	NEG	2,23%	73,84%	0,00%	0,00%	11,32%	0,00%	0,01%	0,00%	1,74%	0,00%	0,00%	2,79%	5,12%	0,00%	0,00%	0,00%	0,02%	0,00%	0,00%	0,20%	0,00%	0,00%	0,00%	0,00%	0,07%	0,00%	0,00%	0,00%	0,00%	0,00%	0,00%	0,00%	0,00%	0,00%	0,00%	0,00%	0,00%	0,00%	2,62%	0,00%	0,00%	0,00%	0,00%	0,00%	0,00%	0,00%
X1.5.69	1	5	NEG	4,78%	77,73%	0,00%	0,00%	3,53%	0,00%	0,04%	0,00%	0,22%	0,00%	0,00%	1,85%	2,15%	0,00%	0,00%	0,00%	0,03%	0,00%	0,00%	0,20%	0,00%	0,00%	0,00%	0,00%	1,31%	0,00%	0,00%	0,00%	0,00%	0,00%	0,00%	0,00%	0,00%	0,00%	0,00%	0,00%	0,00%	0,00%	8,15%	0,00%	0,00%	0,00%	0,00%	0,00%	0,00%	0,00%
X1.5.70	1	5	NEG	3,01%	83,00%	0,00%	0,00%	1,00%	0,00%	0,12%	0,00%	0,26%	0,00%	0,00%	1,94%	0,51%	0,00%	0,00%	0,00%	0,03%	0,00%	0,00%	0,07%	0,00%	0,00%	0,00%	0,00%	3,05%	0,00%	0,00%	0,00%	0,00%	0,00%	0,00%	0,00%	0,00%	0,00%	0,00%	0,00%	0,00%	0,00%	6,95%	0,00%	0,00%	0,00%	0,00%	0,00%	0,00%	0,00%
X1.5.80	1	5	NEG	2,44%	84,16%	0,00%	0,00%	4,55%	0,00%	0,02%	0,00%	0,78%	0,00%	0,00%	0,86%	0,86%	0,00%	0,00%	0,00%	0,06%	0,00%	0,00%	0,05%	0,00%	0,00%	0,00%	0,00%	0,12%	0,00%	0,00%	0,00%	0,00%	0,00%	0,00%	0,00%	0,00%	0,00%	0,00%	0,00%	0,00%	0,00%	6,08%	0,00%	0,00%	0,00%	0,00%	0,00%	0,00%	0,00%
X3.1.13	2	1	NEG	0,63%	74,01%	0,00%	0,00%	20,30%	0,00%	0,00%	0,00%	1,06%	0,00%	0,00%	3,54%	0,44%	0,00%	0,00%	0,00%	0,00%	0,00%	0,00%	0,00%	0,00%	0,00%	0,00%	0,00%	0,00%	0,00%	0,00%	0,00%	0,00%	0,00%	0,00%	0,00%	0,00%	0,00%	0,00%	0,00%	0,00%	0,00%	0,00%	0,00%	0,00%	0,00%	0,00%	0,00%	0,00%	0,00%
X3.1.14	2	1	NEG	1,12%	84,48%	0,00%	0,00%	0,70%	0,00%	0,00%	0,00%	5,29%	0,00%	0,00%	4,68%	0,43%	0,00%	0,00%	0,00%	0,00%	0,00%	0,00%	0,26%	0,00%	0,00%	0,00%	0,00%	3,02%	0,00%	0,00%	0,00%	0,00%	0,00%	0,00%	0,00%	0,00%	0,00%	0,00%	0,00%	0,00%	0,00%	0,00%	0,00%	0,00%	0,00%	0,00%	0,00%	0,00%	0,00%
X3.1.3	2	1	NEG	1,38%	88,85%	0,00%	0,00%	0,06%	0,00%	0,00%	0,00%	1,82%	0,00%	0,00%	6,20%	0,93%	0,00%	0,00%	0,00%	0,00%	0,00%	0,01%	0,74%	0,00%	0,00%	0,00%	0,00%	0,00%	0,00%	0,00%	0,00%	0,00%	0,00%	0,00%	0,00%	0,00%	0,00%	0,00%	0,00%	0,00%	0,00%	0,00%	0,00%	0,00%	0,00%	0,00%	0,00%	0,00%	0,00%
X3.1.7	2	1	NEG	3,68%	75,60%	0,00%	0,00%	16,93%	0,00%	0,00%	0,00%	0,01%	0,00%	0,00%	3,52%	0,17%	0,00%	0,00%	0,00%	0,03%	0,00%	0,00%	0,00%	0,00%	0,00%	0,00%	0,00%	0,00%	0,00%	0,00%	0,00%	0,00%	0,00%	0,00%	0,00%	0,00%	0,00%	0,00%	0,00%	0,00%	0,00%	0,04%	0,00%	0,00%	0,00%	0,00%	0,00%	0,00%	0,00%
X3.1.11	2	1	NEG	0,36%	84,94%	0,00%	0,00%	7,22%	0,00%	0,00%	0,00%	2,22%	0,00%	0,00%	2,77%	1,30%	0,00%	0,00%	0,00%	0,00%	0,00%	0,00%	1,19%	0,00%	0,00%	0,00%	0,00%	0,00%	0,00%	0,00%	0,00%	0,00%	0,00%	0,00%	0,00%	0,00%	0,00%	0,00%	0,00%	0,00%	0,00%	0,00%	0,00%	0,00%	0,00%	0,00%	0,00%	0,00%	0,00%
X3.2.32	2	2	NEG	1,23%	73,94%	0,00%	0,00%	10,98%	0,00%	0,01%	0,00%	5,32%	0,00%	0,00%	4,36%	1,44%	0,00%	0,00%	0,00%	0,02%	0,00%	0,00%	0,52%	0,00%	0,00%	0,00%	0,00%	0,15%	0,00%	0,00%	0,00%	0,00%	0,00%	0,00%	0,00%	0,00%	0,00%	0,00%	0,00%	0,00%	0,00%	2,01%	0,00%	0,00%	0,00%	0,00%	0,00%	0,00%	0,00%
X3.3.40	2	3	NEG	0,34%	85,04%	0,00%	0,00%	8,62%	0,00%	0,00%	0,00%	0,20%	0,00%	0,00%	1,63%	0,16%	0,00%	0,00%	0,00%	0,02%	0,00%	0,00%	3,09%	0,00%	0,00%	0,00%	0,00%	0,28%	0,00%	0,00%	0,00%	0,00%	0,00%	0,00%	0,00%	0,00%	0,00%	0,00%	0,00%	0,00%	0,00%	0,60%	0,00%	0,00%	0,00%	0,00%	0,00%	0,00%	0,00%
X3.2.19	2	2	NEG	0,94%	77,25%	0,00%	0,00%	15,76%	0,00%	0,00%	0,00%	1,87%	0,00%	0,00%	3,43%	0,16%	0,00%	0,00%	0,00%	0,03%	0,00%	0,00%	0,36%	0,00%	0,00%	0,00%	0,00%	0,00%	0,00%	0,00%	0,00%	0,00%	0,00%	0,00%	0,00%	0,00%	0,00%	0,00%	0,00%	0,00%	0,00%	0,19%	0,00%	0,00%	0,00%	0,00%	0,00%	0,00%	0,00%
X3.2.25	2	2	NEG	2,02%	82,84%	0,00%	0,00%	8,57%	0,00%	0,00%	0,00%	1,31%	0,00%	0,00%	1,58%	1,22%	0,00%	0,00%	0,00%	0,01%	0,00%	0,01%	0,07%	0,00%	0,00%	0,00%	0,00%	0,00%	0,00%	0,00%	0,00%	0,00%	0,00%	0,00%	0,00%	0,00%	0,00%	0,00%	0,00%	0,00%	0,00%	2,37%	0,00%	0,00%	0,00%	0,00%	0,00%	0,00%	0,00%
X3.2.29	2	2	NEG	0,82%	76,72%	0,00%	0,00%	10,97%	0,00%	0,01%	0,00%	8,95%	0,00%	0,00%	2,03%	0,39%	0,00%	0,00%	0,00%	0,00%	0,00%	0,00%	0,01%	0,00%	0,00%	0,00%	0,00%	0,01%	0,00%	0,00%	0,00%	0,00%	0,00%	0,00%	0,00%	0,00%	0,00%	0,00%	0,00%	0,00%	0,00%	0,05%	0,00%	0,00%	0,00%	0,00%	0,00%	0,00%	0,00%
X3.2.30	2	2	NEG	0,25%	77,90%	0,00%	0,00%	7,70%	0,00%	0,00%	0,00%	2,16%	0,00%	0,00%	1,74%	0,73%	0,00%	0,00%	0,00%	0,01%	0,00%	0,00%	4,51%	0,00%	0,00%	0,00%	0,00%	3,11%	0,00%	0,00%	0,00%	0,00%	0,00%	0,00%	0,00%	0,00%	0,00%	0,00%	0,00%	0,00%	0,00%	1,87%	0,00%	0,00%	0,00%	0,00%	0,00%	0,00%	0,00%
X3.4.49	2	4	NEG	4,43%	71,94%	0,00%	0,00%	12,06%	0,00%	0,01%	0,00%	2,49%	0,00%	0,00%	1,00%	0,09%	0,00%	0,00%	0,00%	0,03%	0,00%	0,00%	4,77%	0,00%	0,00%	0,00%	0,00%	0,00%	0,00%	0,00%	0,00%	0,00%	0,00%	0,00%	0,00%	0,00%	0,00%	0,00%	0,00%	0,00%	0,00%	3,18%	0,00%	0,00%	0,00%	0,00%	0,00%	0,00%	0,00%
X3.4.52	2	4	NEG	4,39%	78,15%	0,00%	0,00%	8,49%	0,00%	0,01%	0,00%	1,31%	0,00%	0,00%	1,29%	0,16%	0,00%	0,00%	0,00%	0,03%	0,00%	0,00%	1,21%	0,00%	0,00%	0,00%	0,00%	0,03%	0,00%	0,00%	0,00%	0,00%	0,00%	0,00%	0,00%	0,00%	0,00%	0,00%	0,00%	0,00%	0,00%	4,94%	0,00%	0,00%	0,00%	0,00%	0,00%	0,00%	0,00%
X3.3.41	2	3	NEG	1,02%	77,82%	0,00%	0,00%	12,21%	0,00%	0,03%	0,00%	2,27%	0,00%	0,00%	1,79%	0,18%	0,00%	0,00%	0,00%	0,04%	0,00%	0,00%	1,63%	0,00%	0,00%	0,00%	0,00%	0,16%	0,00%	0,00%	0,00%	0,00%	0,00%	0,00%	0,00%	0,00%	0,00%	0,00%	0,00%	0,00%	0,00%	2,73%	0,00%	0,00%	0,00%	0,00%	0,00%	0,00%	0,00%
X3.3.43	2	3	NEG	0,59%	82,48%	0,00%	0,00%	13,28%	0,00%	0,04%	0,00%	1,92%	0,00%	0,00%	1,31%	0,18%	0,00%	0,00%	0,00%	0,01%	0,00%	0,00%	0,11%	0,00%	0,00%	0,00%	0,00%	0,02%	0,00%	0,00%	0,00%	0,00%	0,00%	0,00%	0,00%	0,00%	0,00%	0,00%	0,00%	0,00%	0,00%	0,04%	0,00%	0,00%	0,00%	0,00%	0,00%	0,00%	0,00%
X3.3.46	2	3	NEG	0,83%	80,46%	0,00%	0,00%	11,95%	0,00%	0,01%	0,00%	1,87%	0,00%	0,00%	0,76%	1,08%	0,00%	0,00%	0,00%	0,02%	0,00%	0,00%	0,21%	0,00%	0,00%	0,00%	0,00%	0,03%	0,00%	0,00%	0,00%	0,00%	0,00%	0,00%	0,00%	0,00%	0,00%	0,00%	0,00%	0,00%	0,00%	2,77%	0,00%	0,00%	0,00%	0,00%	0,00%	0,00%	0,00%
X3.3.47	2	3	NEG	1,24%	74,54%	0,00%	0,00%	15,08%	0,00%	0,01%	0,00%	0,04%	0,00%	0,00%	4,26%	4,73%	0,00%	0,00%	0,00%	0,06%	0,00%	0,00%	0,00%	0,00%	0,00%	0,00%	0,00%	0,00%	0,00%	0,00%	0,00%	0,00%	0,00%	0,00%	0,00%	0,00%	0,00%	0,01%	0,00%	0,00%	0,00%	0,01%	0,00%	0,00%	0,00%	0,00%	0,00%	0,00%	0,00%
X3.5.67	2	5	NEG	1,66%	77,61%	0,00%	0,00%	14,01%	0,00%	0,01%	0,00%	0,36%	0,00%	0,00%	1,54%	0,11%	0,00%	0,00%	0,00%	0,03%	0,00%	0,00%	2,46%	0,00%	0,00%	0,00%	0,00%	0,11%	0,00%	0,03%	0,00%	0,00%	0,00%	0,00%	0,00%	0,00%	0,00%	0,00%	0,00%	0,00%	0,00%	1,44%	0,00%	0,00%	0,00%	0,00%	0,00%	0,00%	0,00%
X3.5.70	2	5	NEG	2,20%	75,62%	0,00%	0,00%	9,44%	0,00%	0,01%	0,00%	0,14%	0,00%	0,00%	1,15%	3,71%	0,00%	0,00%	0,00%	0,03%	0,00%	0,00%	4,46%	0,00%	0,00%	0,00%	0,00%	0,00%	0,00%	0,00%	0,00%	0,00%	0,00%	0,00%	0,00%	0,00%	0,00%	0,00%	0,00%	0,00%	0,00%	3,17%	0,00%	0,00%	0,01%	0,00%	0,00%	0,01%	0,00%
X3.4.54	2	4	NEG	0,39%	79,59%	0,00%	0,00%	7,87%	0,00%	0,02%	0,00%	2,24%	0,00%	0,00%	1,73%	0,37%	0,00%	0,00%	0,00%	0,03%	0,00%	0,00%	0,73%	0,00%	0,00%	0,00%	0,00%	0,05%	0,00%	0,00%	0,00%	0,00%	0,00%	0,00%	0,00%	0,00%	0,00%	0,00%	0,00%	0,00%	0,00%	6,59%	0,00%	0,00%	0,00%	0,00%	0,00%	0,00%	0,00%
X3.4.56	2	4	NEG	5,72%	75,61%	0,00%	0,00%	4,90%	0,00%	0,03%	0,00%	0,47%	0,00%	0,00%	1,79%	1,84%	0,00%	0,00%	0,00%	0,01%	0,00%	0,00%	0,18%	0,00%	0,00%	0,00%	0,00%	0,01%	0,00%	0,00%	0,00%	0,00%	0,00%	0,00%	0,00%	0,00%	0,00%	0,00%	0,00%	0,00%	0,00%	9,43%	0,00%	0,00%	0,00%	0,00%	0,00%	0,00%	0,00%
X3.4.59	2	4	NEG	1,74%	78,70%	0,00%	0,00%	12,27%	0,00%	0,02%	0,00%	1,38%	0,00%	0,00%	1,06%	0,24%	0,00%	0,00%	0,00%	0,02%	0,00%	0,00%	0,96%	0,00%	0,00%	0,00%	0,00%	0,09%	0,00%	0,00%	0,00%	0,00%	0,00%	0,00%	0,00%	0,00%	0,00%	0,00%	0,00%	0,00%	0,00%	3,51%	0,00%	0,00%	0,00%	0,00%	0,00%	0,00%	0,00%
X3.5.66	2	5	NEG	5,28%	61,88%	0,00%	0,00%	18,17%	0,00%	0,00%	0,00%	0,20%	0,00%	0,00%	1,65%	2,55%	0,00%	0,00%	0,00%	0,03%	0,00%	0,00%	2,95%	0,00%	0,00%	0,00%	0,00%	0,55%	0,00%	0,00%	0,00%	0,00%	0,00%	0,00%	0,00%	0,00%	0,00%	0,00%	0,00%	0,00%	0,00%	6,64%	0,00%	0,00%	0,00%	0,00%	0,00%	0,00%	0,00%
X3.5.71	2	5	NEG	2,45%	61,75%	0,00%	0,00%	23,01%	0,00%	0,00%	0,00%	3,46%	0,00%	0,00%	4,02%	0,11%	0,00%	0,00%	0,00%	0,00%	0,00%	0,00%	1,56%	0,00%	0,00%	0,00%	0,00%	0,01%	0,05%	0,00%	0,00%	0,00%	0,00%	0,00%	0,00%	0,00%	0,00%	0,00%	0,00%	0,00%	0,00%	1,64%	0,00%	0,00%	0,00%	0,00%	0,00%	0,00%	0,00%
X3.5.75	2	5	NEG	6,38%	71,40%	0,00%	0,00%	12,88%	0,00%	0,00%	0,00%	0,41%	0,00%	0,00%	1,76%	0,17%	0,00%	0,00%	0,00%	0,03%	0,00%	0,00%	0,14%	0,00%	0,00%	0,00%	0,00%	1,75%	0,04%	0,00%	0,00%	0,00%	0,00%	0,00%	0,00%	0,00%	0,00%	0,00%	0,00%	0,00%	0,00%	2,83%	0,00%	0,00%	0,00%	0,00%	0,00%	0,00%	0,00%
X4.1.9	3	1	NEG	8,89%	44,14%	0,00%	0,00%	40,52%	0,00%	0,02%	0,06%	2,29%	0,00%	0,00%	1,83%	1,76%	0,00%	0,00%	0,00%	0,01%	0,00%	0,00%	0,00%	0,00%	0,00%	0,00%	0,00%	0,33%	0,00%	0,00%	0,00%	0,00%	0,00%	0,00%	0,00%	0,00%	0,00%	0,02%	0,00%	0,00%	0,00%	0,00%	0,00%	0,00%	0,00%	0,00%	0,00%	0,00%	0,00%
X4.1.12	3	1	NEG	2,59%	77,98%	0,00%	0,00%	1,01%	0,00%	0,00%	0,00%	7,91%	0,00%	0,00%	5,34%	4,98%	0,00%	0,00%	0,00%	0,00%	0,00%	0,00%	0,01%	0,00%	0,00%	0,00%	0,00%	0,00%	0,00%	0,00%	0,00%	0,00%	0,00%	0,00%	0,00%	0,00%	0,00%	0,00%	0,00%	0,00%	0,00%	0,17%	0,00%	0,00%	0,00%	0,00%	0,00%	0,00%	0,00%
X4.1.5	3	1	NEG	2,16%	66,61%	0,00%	0,00%	18,71%	0,00%	0,00%	0,00%	7,26%	0,00%	0,00%	4,26%	0,25%	0,00%	0,00%	0,00%	0,00%	0,00%	0,00%	0,28%	0,00%	0,00%	0,00%	0,00%	0,19%	0,00%	0,00%	0,00%	0,00%	0,00%	0,00%	0,00%	0,00%	0,00%	0,00%	0,00%	0,00%	0,00%	0,27%	0,00%	0,00%	0,00%	0,00%	0,00%	0,00%	0,00%
X4.1.8	3	1	NEG	4,14%	85,53%	0,00%	0,00%	0,27%	0,00%	0,01%	0,00%	3,37%	0,00%	0,00%	5,71%	0,63%	0,00%	0,00%	0,00%	0,02%	0,00%	0,00%	0,02%	0,00%	0,00%	0,00%	0,00%	0,01%	0,00%	0,00%	0,00%	0,00%	0,00%	0,00%	0,00%	0,00%	0,00%	0,00%	0,00%	0,00%	0,00%	0,28%	0,00%	0,00%	0,00%	0,00%	0,00%	0,00%	0,00%
X4.2.27	3	2	NEG	3,04%	79,59%	0,00%	0,05%	3,94%	0,00%	0,01%	0,00%	5,49%	0,00%	0,00%	2,17%	0,75%	0,00%	0,00%	0,00%	0,03%	0,00%	0,00%	2,72%	0,00%	0,00%	0,00%	0,00%	0,00%	0,00%	0,00%	0,00%	0,00%	0,00%	0,00%	0,00%	0,00%	0,00%	0,00%	0,00%	0,00%	0,00%	2,21%	0,00%	0,00%	0,00%	0,00%	0,00%	0,00%	0,00%
X4.2.30	3	2	NEG	0,32%	80,62%	0,00%	0,01%	9,36%	0,00%	0,01%	0,00%	0,76%	0,00%	0,00%	2,93%	0,18%	0,00%	0,00%	0,00%	0,01%	0,00%	0,00%	3,22%	0,00%	0,00%	0,00%	0,00%	0,00%	0,00%	0,00%	0,00%	0,00%	0,00%	0,00%	0,00%	0,00%	0,00%	0,00%	0,00%	0,00%	0,00%	2,32%	0,00%	0,00%	0,00%	0,00%	0,00%	0,00%	0,00%
X4.1.14	3	1	NEG	0,74%	79,82%	0,00%	0,01%	0,06%	0,00%	0,00%	0,00%	3,53%	0,00%	0,00%	5,36%	0,32%	0,00%	0,00%	0,00%	0,02%	0,00%	0,00%	0,04%	0,00%	0,00%	0,00%	0,00%	9,77%	0,00%	0,00%	0,00%	0,00%	0,00%	0,00%	0,00%	0,00%	0,00%	0,00%	0,00%	0,00%	0,00%	0,32%	0,00%	0,00%	0,00%	0,00%	0,00%	0,00%	0,00%
X4.2.20	3	2	NEG	1,52%	73,42%	0,01%	0,02%	15,12%	0,00%	0,00%	0,00%	3,44%	0,00%	0,00%	4,27%	0,14%	0,00%	0,00%	0,00%	0,03%	0,00%	0,00%	0,02%	0,00%	0,00%	0,00%	0,00%	0,02%	0,00%	0,00%	0,00%	0,00%	0,00%	0,00%	0,00%	0,00%	0,00%	0,00%	0,00%	0,00%	0,00%	0,04%	0,00%	0,00%	0,00%	0,00%	0,00%	0,00%	0,00%
X4.2.22	3	2	NEG	0,45%	79,72%	0,01%	0,02%	0,04%	0,00%	0,00%	0,00%	0,29%	0,00%	0,00%	1,88%	8,53%	0,00%	0,00%	0,00%	0,01%	0,00%	0,00%	3,66%	0,00%	0,00%	0,00%	0,00%	0,00%	0,00%	0,00%	0,00%	0,00%	0,00%	0,00%	0,00%	0,00%	0,00%	0,00%	0,00%	0,00%	0,00%	5,38%	0,00%	0,00%	0,00%	0,00%	0,00%	0,00%	0,00%
X4.2.23	3	2	NEG	0,46%	77,05%	0,00%	0,00%	11,48%	0,00%	0,01%	0,00%	1,07%	0,00%	0,00%	2,90%	0,13%	0,00%	0,00%	0,00%	0,01%	0,00%	0,00%	2,63%	0,00%	0,00%	0,00%	0,00%	0,18%	0,00%	0,00%	0,00%	0,00%	0,00%	0,00%	0,00%	0,00%	0,00%	0,00%	0,00%	0,00%	0,00%	3,18%	0,00%	0,00%	0,00%	0,00%	0,00%	0,00%	0,00%
X4.3.46	3	3	NEG	0,36%	76,69%	0,00%	0,05%	15,28%	0,00%	0,00%	0,00%	1,34%	0,00%	0,00%	1,76%	0,05%	0,00%	0,00%	0,00%	0,03%	0,00%	0,00%	1,20%	0,00%	0,00%	0,00%	0,00%	0,01%	0,00%	0,00%	0,00%	0,00%	0,00%	0,00%	0,00%	0,00%	0,00%	0,00%	0,00%	0,00%	0,00%	0,89%	0,00%	0,00%	0,00%	0,00%	0,00%	0,00%	0,00%
X4.4.49	3	4	NEG	1,43%	63,55%	0,00%	0,86%	26,23%	0,00%	0,03%	0,00%	2,41%	0,00%	0,00%	2,01%	0,45%	0,00%	0,00%	0,00%	0,01%	0,00%	0,00%	0,55%	0,00%	0,00%	0,00%	0,00%	0,22%	0,01%	0,00%	0,00%	0,00%	0,00%	0,00%	0,00%	0,00%	0,00%	0,00%	0,00%	0,00%	0,00%	1,65%	0,00%	0,00%	0,00%	0,00%	0,00%	0,00%	0,00%
X4.3.34	3	3	NEG	0,40%	66,14%	0,00%	0,01%	25,11%	0,00%	0,00%	0,00%	2,75%	0,00%	0,00%	1,25%	0,55%	0,00%	0,00%	0,00%	0,03%	0,00%	0,00%	0,44%	0,00%	0,00%	0,00%	0,00%	2,04%	0,00%	0,00%	0,00%	0,00%	0,00%	0,00%	0,00%	0,00%	0,00%	0,00%	0,00%	0,00%	0,00%	1,11%	0,00%	0,00%	0,00%	0,00%	0,00%	0,00%	0,00%
X4.3.35	3	3	NEG	8,00%	55,62%	0,00%	1,08%	10,76%	0,00%	0,09%	0,00%	0,38%	0,00%	0,00%	0,74%	5,81%	0,00%	0,00%	0,00%	11,88%	0,00%	0,00%	1,50%	0,00%	0,00%	0,00%	0,00%	0,00%	0,00%	0,00%	0,00%	0,00%	0,00%	0,00%	0,00%	0,00%	0,00%	0,01%	0,00%	0,00%	0,00%	4,13%	0,00%	0,00%	0,00%	0,00%	0,00%	0,00%	0,00%
X4.3.40	3	3	NEG	3,99%	62,94%	0,00%	0,04%	0,28%	0,00%	0,06%	0,00%	3,12%	0,00%	0,00%	0,58%	12,20%	0,00%	0,00%	0,00%	6,04%	0,00%	0,00%	0,11%	0,00%	0,00%	0,00%	0,00%	0,00%	0,00%	0,00%	0,00%	0,00%	0,00%	0,00%	0,00%	0,00%	0,00%	0,01%	0,00%	0,00%	0,00%	10,61%	0,00%	0,00%	0,00%	0,00%	0,00%	0,00%	0,00%
X4.3.45	3	3	NEG	0,65%	72,67%	0,00%	0,02%	16,64%	0,00%	0,00%	0,00%	3,23%	0,00%	0,00%	2,03%	0,71%	0,00%	0,00%	0,00%	0,02%	0,00%	0,00%	0,56%	0,00%	0,00%	0,00%	0,00%	0,09%	0,00%	0,00%	0,00%	0,00%	0,00%	0,00%	0,00%	0,00%	0,00%	0,00%	0,00%	0,00%	0,00%	0,18%	0,00%	0,00%	0,00%	0,00%	0,00%	0,00%	0,00%
X4.4.58	3	4	NEG	1,01%	68,03%	0,00%	0,04%	18,98%	0,00%	0,01%	0,00%	1,80%	0,00%	0,00%	3,52%	3,65%	0,00%	0,00%	0,00%	0,02%	0,00%	0,00%	0,48%	0,00%	0,00%	0,00%	0,06%	0,02%	0,00%	0,00%	0,00%	0,00%	0,00%	0,00%	0,00%	0,00%	0,00%	0,00%	0,00%	0,00%	0,00%	0,45%	0,00%	0,00%	0,00%	0,00%	0,00%	0,00%	0,00%
X4.4.59	3	4	POS	1,27%	55,35%	0,00%	1,45%	34,39%	0,00%	0,03%	0,00%	3,53%	0,00%	0,00%	0,91%	0,20%	0,00%	0,00%	0,00%	0,02%	0,00%	0,00%	0,24%	0,00%	0,00%	0,00%	0,00%	0,01%	0,02%	0,00%	0,00%	0,00%	0,00%	0,00%	0,00%	0,00%	0,00%	0,00%	0,00%	0,00%	0,00%	0,29%	0,00%	0,00%	0,00%	0,00%	0,00%	0,00%	0,00%
X4.4.50	3	4	NEG	2,71%	52,76%	0,00%	1,09%	34,30%	0,00%	0,01%	0,00%	0,93%	0,00%	0,00%	1,97%	1,40%	0,00%	0,00%	0,00%	0,01%	0,00%	0,06%	0,33%	0,00%	0,00%	0,00%	0,00%	0,33%	0,02%	0,00%	0,00%	0,00%	0,00%	0,00%	0,00%	0,00%	0,00%	0,00%	0,00%	0,00%	0,00%	0,54%	0,00%	0,00%	0,00%	0,00%	0,00%	0,00%	0,00%
X4.4.52	3	4	POS	1,39%	63,10%	0,00%	2,61%	24,80%	0,00%	0,02%	0,00%	1,67%	0,00%	0,00%	1,80%	1,44%	0,00%	0,00%	0,00%	0,04%	0,00%	0,00%	0,11%	0,00%	0,00%	0,00%	0,00%	0,00%	0,11%	0,00%	0,00%	0,00%	0,00%	0,00%	0,00%	0,00%	0,00%	0,00%	0,00%	0,00%	0,00%	0,05%	0,00%	0,00%	0,00%	0,00%	0,00%	0,00%	0,00%
X4.4.53	3	4	POS	1,76%	68,71%	0,00%	0,08%	22,85%	0,00%	0,06%	0,00%	0,62%	0,00%	0,00%	1,13%	1,61%	0,00%	0,00%	0,00%	0,01%	0,00%	0,00%	1,96%	0,00%	0,00%	0,00%	0,00%	0,00%	0,00%	0,00%	0,00%	0,00%	0,00%	0,00%	0,00%	0,00%	0,00%	0,00%	0,00%	0,00%	0,00%	1,21%	0,00%	0,00%	0,00%	0,00%	0,00%	0,00%	0,00%
X4.4.54	3	4	NEG	1,76%	56,78%	0,00%	1,89%	31,58%	0,00%	0,00%	0,00%	0,36%	0,00%	0,00%	1,66%	3,18%	0,00%	0,00%	0,00%	0,02%	0,00%	0,00%	0,16%	0,00%	0,00%	0,00%	0,00%	0,01%	0,02%	0,00%	0,00%	0,00%	0,00%	0,00%	0,00%	0,00%	0,00%	0,00%	0,00%	0,00%	0,00%	0,68%	0,00%	0,00%	0,00%	0,00%	0,00%	0,00%	0,00%
X4.5.68	3	5	POS	1,67%	55,32%	0,00%	0,04%	31,87%	0,00%	0,02%	0,00%	0,01%	0,00%	0,00%	1,66%	0,01%	0,00%	0,00%	0,00%	0,01%	0,00%	5,83%	0,25%	0,00%	0,00%	0,00%	0,00%	0,00%	0,23%	0,00%	0,00%	0,00%	0,00%	0,00%	0,00%	0,00%	0,00%	0,00%	0,00%	0,00%	0,00%	1,50%	0,00%	0,00%	0,00%	0,00%	0,00%	0,00%	0,00%
X4.5.72	3	5	POS	0,57%	46,33%	0,00%	0,51%	32,24%	0,00%	0,02%	0,00%	1,61%	0,01%	0,00%	3,42%	0,01%	0,00%	0,00%	0,00%	0,01%	0,00%	8,97%	0,04%	0,00%	0,00%	0,00%	0,01%	0,00%	0,78%	0,00%	0,00%	0,00%	0,00%	0,00%	0,00%	0,00%	0,00%	0,00%	0,00%	0,00%	0,00%	1,78%	0,00%	0,00%	0,00%	0,00%	0,00%	0,03%	0,00%
X4.4.62	3	4	NEG	0,61%	50,05%	0,00%	1,18%	37,86%	0,00%	0,03%	0,00%	1,26%	0,00%	0,00%	2,08%	0,22%	0,00%	0,00%	0,00%	0,09%	0,00%	0,00%	1,54%	0,00%	0,00%	0,00%	0,00%	0,00%	0,01%	0,00%	0,00%	0,00%	0,00%	0,00%	0,00%	0,00%	0,00%	0,00%	0,00%	0,00%	0,00%	4,48%	0,00%	0,00%	0,00%	0,00%	0,00%	0,00%	0,00%
X4.4.63	3	4	POS	0,39%	60,73%	0,00%	0,09%	31,20%	0,00%	0,01%	0,00%	2,07%	0,00%	0,00%	1,78%	0,25%	0,00%	0,00%	0,00%	0,03%	0,00%	0,23%	0,64%	0,00%	0,00%	0,00%	0,00%	0,07%	0,01%	0,00%	0,00%	0,00%	0,00%	0,00%	0,00%	0,00%	0,00%	0,00%	0,00%	0,00%	0,00%	0,64%	0,00%	0,00%	0,00%	0,00%	0,00%	0,00%	0,00%
X4.4.64	3	4	POS	2,01%	58,71%	0,00%	0,84%	33,52%	0,00%	0,01%	0,00%	0,15%	0,00%	0,00%	1,89%	1,69%	0,00%	0,00%	0,00%	0,07%	0,00%	0,00%	0,58%	0,00%	0,00%	0,00%	0,00%	0,12%	0,05%	0,00%	0,00%	0,00%	0,00%	0,00%	0,00%	0,00%	0,00%	0,00%	0,00%	0,00%	0,00%	0,28%	0,00%	0,00%	0,00%	0,00%	0,00%	0,00%	0,00%
X4.5.67	3	5	POS	1,63%	51,88%	0,00%	0,07%	31,91%	0,00%	0,00%	0,00%	0,13%	0,00%	0,00%	2,38%	0,03%	0,00%	0,00%	0,00%	0,03%	0,00%	9,99%	0,19%	0,00%	0,00%	0,00%	0,01%	0,00%	0,25%	0,00%	0,00%	0,00%	0,00%	0,00%	0,00%	0,00%	0,00%	0,00%	0,00%	0,00%	0,00%	1,04%	0,00%	0,00%	0,00%	0,00%	0,00%	0,00%	0,00%
X4.5.76	3	5	POS	2,57%	52,79%	0,00%	0,13%	27,97%	0,00%	0,01%	0,00%	0,09%	0,00%	0,00%	2,29%	0,41%	0,00%	0,00%	0,00%	0,05%	0,00%	11,91%	0,29%	0,00%	0,00%	0,00%	0,00%	0,00%	0,24%	0,00%	0,00%	0,00%	0,00%	0,00%	0,00%	0,00%	0,00%	0,00%	0,00%	0,00%	0,00%	0,48%	0,00%	0,00%	0,00%	0,00%	0,00%	0,00%	0,00%
X4.5.78	3	5	POS	1,11%	59,63%	0,00%	0,67%	20,16%	0,00%	0,01%	0,00%	0,11%	0,00%	0,00%	1,21%	1,07%	0,00%	0,00%	0,00%	0,02%	0,00%	14,66%	0,22%	0,00%	0,00%	0,00%	0,39%	0,01%	0,07%	0,00%	0,00%	0,00%	0,00%	0,00%	0,00%	0,00%	0,00%	0,00%	0,00%	0,00%	0,00%	0,41%	0,00%	0,00%	0,00%	0,00%	0,00%	0,00%	0,00%
X6.4.51	4	4	POS	0,84%	67,70%	0,17%	0,21%	17,57%	0,00%	0,02%	0,06%	0,34%	0,06%	0,00%	3,11%	2,52%	0,00%	0,00%	0,01%	0,01%	0,00%	4,11%	0,10%	0,00%	0,00%	0,00%	0,00%	0,09%	0,02%	0,00%	0,00%	0,00%	0,01%	0,00%	0,00%	0,00%	0,00%	0,03%	0,00%	0,01%	0,00%	0,83%	0,00%	0,00%	0,00%	0,01%	0,00%	0,00%	0,00%
X6.4.58	4	4	POS	1,34%	62,27%	0,14%	0,10%	15,85%	0,00%	0,02%	0,06%	0,37%	0,05%	0,00%	3,78%	0,57%	0,00%	0,00%	0,01%	0,01%	0,00%	8,63%	0,54%	0,00%	0,00%	0,00%	0,00%	0,01%	0,00%	0,00%	0,00%	0,00%	0,01%	0,00%	0,00%	0,00%	0,00%	0,03%	0,00%	0,01%	0,00%	2,39%	0,00%	0,00%	0,00%	0,01%	0,00%	0,00%	0,00%
X6.3.36	4	3	POS	1,47%	68,85%	0,27%	0,15%	22,73%	0,00%	0,01%	0,10%	0,04%	0,08%	0,00%	1,46%	0,06%	0,00%	0,00%	0,01%	0,02%	0,00%	2,32%	0,24%	0,00%	0,00%	0,00%	0,00%	0,00%	0,00%	0,00%	0,00%	0,00%	0,02%	0,00%	0,00%	0,00%	0,00%	0,05%	0,00%	0,01%	0,00%	1,50%	0,00%	0,00%	0,01%	0,01%	0,01%	0,00%	0,00%
X6.3.37	4	3	POS	10,40%	53,50%	0,34%	3,39%	11,87%	0,00%	0,04%	0,11%	1,16%	0,11%	0,00%	0,78%	1,29%	0,00%	0,00%	0,01%	0,02%	0,00%	13,92%	0,02%	0,00%	0,00%	0,00%	0,00%	0,00%	0,00%	0,00%	0,00%	0,00%	0,02%	0,00%	0,00%	0,01%	0,00%	0,09%	0,00%	0,02%	0,00%	2,85%	0,00%	0,01%	0,01%	0,01%	0,01%	0,00%	0,00%
X6.3.39	4	3	POS	1,48%	55,35%	0,30%	0,55%	28,17%	0,00%	0,02%	0,10%	0,44%	0,10%	0,00%	3,34%	2,47%	0,00%	0,01%	0,01%	0,01%	0,00%	6,20%	0,04%	0,00%	0,00%	0,00%	0,00%	0,00%	0,00%	0,00%	0,00%	0,00%	0,02%	0,00%	0,00%	0,00%	0,00%	0,05%	0,00%	0,02%	0,00%	0,08%	0,00%	0,01%	0,01%	0,01%	0,01%	0,00%	0,00%
X6.3.41	4	3	POS	2,04%	50,45%	0,19%	0,44%	24,80%	0,00%	0,02%	0,07%	0,04%	0,06%	0,00%	1,65%	8,15%	0,00%	0,00%	0,01%	0,01%	0,00%	11,03%	0,31%	0,00%	0,00%	0,00%	0,00%	0,31%	0,00%	0,00%	0,00%	0,00%	0,01%	0,00%	0,00%	0,00%	0,00%	0,04%	0,00%	0,02%	0,00%	0,25%	0,00%	0,00%	0,01%	0,01%	0,00%	0,00%	0,00%
X6.5.73	4	5	POS	2,51%	60,51%	0,30%	2,92%	18,08%	0,00%	0,02%	0,10%	1,20%	0,09%	0,00%	2,43%	0,04%	0,01%	0,01%	0,01%	0,01%	0,00%	7,04%	0,15%	0,00%	0,00%	0,00%	0,00%	0,89%	0,09%	0,00%	0,00%	0,00%	0,02%	0,00%	0,00%	0,00%	0,00%	0,05%	0,00%	0,02%	0,00%	0,20%	0,00%	0,01%	0,01%	0,01%	0,01%	0,00%	0,00%
X6.5.74	4	5	POS	1,15%	58,51%	0,18%	0,69%	29,09%	0,00%	0,01%	0,05%	0,10%	0,06%	0,00%	1,97%	0,57%	0,00%	0,00%	0,01%	0,02%	0,00%	3,30%	0,19%	0,00%	0,00%	0,00%	0,00%	0,04%	0,17%	0,00%	0,00%	0,00%	0,01%	0,00%	0,00%	0,00%	0,00%	0,04%	0,00%	0,01%	0,00%	0,41%	0,00%	0,01%	0,00%	0,01%	0,00%	0,61%	0,00%
X6.4.60	4	4	POS	2,83%	47,00%	0,31%	1,48%	22,11%	0,00%	0,02%	0,11%	0,01%	0,11%	0,00%	2,90%	3,18%	0,00%	0,00%	0,01%	0,03%	0,00%	16,01%	0,10%	0,00%	0,00%	0,00%	0,00%	0,00%	0,00%	0,00%	0,00%	0,00%	0,02%	0,00%	0,00%	0,00%	0,00%	0,06%	0,00%	0,02%	0,00%	3,39%	0,00%	0,01%	0,01%	0,01%	0,01%	0,00%	0,00%
X6.4.61	4	4	POS	2,26%	68,31%	0,21%	0,15%	18,15%	0,00%	0,02%	0,07%	1,45%	0,08%	0,00%	3,53%	0,88%	0,00%	0,00%	0,01%	0,02%	0,00%	0,89%	1,14%	0,00%	0,00%	0,00%	0,00%	0,18%	0,00%	0,00%	0,00%	0,00%	0,02%	0,00%	0,00%	0,00%	0,00%	0,05%	0,00%	0,02%	0,00%	0,69%	0,00%	0,00%	0,01%	0,01%	0,00%	0,01%	0,00%
X6.4.63	4	4	POS	0,47%	70,21%	0,18%	0,26%	19,22%	0,00%	0,02%	0,05%	0,39%	0,06%	0,00%	1,70%	3,50%	0,00%	0,00%	0,01%	0,01%	0,00%	2,82%	0,05%	0,00%	0,00%	0,00%	0,00%	0,24%	0,12%	0,00%	0,00%	0,00%	0,01%	0,00%	0,00%	0,00%	0,00%	0,03%	0,00%	0,02%	0,00%	0,41%	0,00%	0,00%	0,00%	0,01%	0,00%	0,00%	0,00%
X6.5.70	4	5	POS	0,84%	62,17%	0,19%	2,06%	23,87%	0,00%	0,02%	0,06%	1,23%	0,07%	0,00%	1,08%	0,03%	0,00%	0,00%	0,00%	0,03%	0,00%	5,12%	0,23%	0,00%	0,00%	0,00%	0,00%	0,11%	0,02%	0,00%	0,00%	0,00%	0,01%	0,00%	0,00%	0,00%	0,00%	0,03%	0,00%	0,02%	0,00%	0,08%	0,00%	0,00%	0,01%	0,01%	0,00%	0,00%	0,00%
X6.5.77	4	5	POS	4,59%	56,01%	0,17%	1,31%	16,66%	0,00%	0,02%	0,05%	0,07%	0,06%	0,00%	1,37%	2,06%	0,00%	0,00%	0,00%	0,04%	0,00%	14,18%	0,24%	0,00%	0,00%	0,00%	0,00%	0,00%	0,24%	0,00%	0,00%	0,00%	0,01%	0,00%	0,00%	0,00%	0,00%	0,03%	0,00%	0,01%	0,00%	0,49%	0,00%	0,00%	0,00%	0,01%	0,00%	0,00%	0,00%
X6.5.79	4	5	POS	0,88%	51,05%	0,26%	1,21%	18,20%	0,00%	0,02%	0,08%	0,51%	0,08%	0,00%	5,98%	5,98%	0,00%	0,01%	0,01%	1,82%	0,00%	10,20%	0,77%	0,00%	0,00%	0,00%	0,00%	0,13%	0,03%	0,00%	0,00%	0,00%	0,02%	0,00%	0,00%	0,00%	0,00%	0,05%	0,00%	0,02%	0,00%	1,73%	0,00%	0,00%	0,00%	0,01%	0,00%	0,00%	0,00%
X6.1.4	4	1	NEG	0,87%	75,70%	0,00%	0,00%	0,55%	0,00%	0,00%	0,00%	5,55%	0,00%	0,00%	2,17%	1,05%	0,00%	0,00%	0,00%	0,00%	0,00%	0,00%	0,00%	0,00%	0,00%	0,00%	0,00%	12,68%	0,00%	0,00%	0,00%	0,00%	0,00%	0,00%	0,00%	0,00%	0,00%	0,00%	0,00%	0,00%	0,00%	1,41%	0,00%	0,00%	0,00%	0,00%	0,00%	0,00%	0,00%
X6.1.14	4	1	NEG	0,92%	86,70%	0,00%	0,00%	0,03%	0,00%	0,01%	0,00%	1,99%	0,02%	0,00%	1,53%	0,07%	0,00%	0,00%	0,00%	0,00%	0,00%	0,00%	0,00%	0,00%	0,00%	0,01%	0,00%	0,00%	0,00%	0,00%	0,00%	0,00%	0,00%	0,00%	0,00%	0,00%	0,00%	0,00%	0,00%	0,00%	0,00%	8,70%	0,00%	0,00%	0,00%	0,00%	0,00%	0,00%	0,00%
X6.1.1	4	1	NEG	0,82%	84,73%	0,00%	0,00%	0,07%	0,00%	0,01%	0,00%	4,11%	0,02%	0,00%	1,89%	0,16%	0,00%	0,00%	0,00%	0,00%	0,00%	0,00%	0,00%	0,00%	0,00%	0,00%	0,00%	0,03%	0,00%	0,00%	0,00%	0,00%	0,00%	0,00%	0,00%	0,00%	0,00%	0,00%	0,00%	0,00%	0,00%	8,14%	0,00%	0,00%	0,00%	0,00%	0,00%	0,00%	0,00%
X6.1.2	4	1	NEG	1,41%	92,82%	0,00%	0,00%	0,03%	0,00%	0,00%	0,00%	3,21%	0,00%	0,00%	2,26%	0,13%	0,00%	0,00%	0,00%	0,00%	0,00%	0,00%	0,00%	0,00%	0,00%	0,00%	0,00%	0,00%	0,00%	0,00%	0,00%	0,00%	0,00%	0,00%	0,00%	0,00%	0,00%	0,01%	0,00%	0,00%	0,00%	0,12%	0,00%	0,00%	0,00%	0,00%	0,00%	0,00%	0,00%
X6.2.20	4	2	NEG	0,10%	58,98%	0,00%	0,00%	30,22%	0,00%	0,00%	0,00%	5,19%	0,00%	0,00%	3,20%	0,14%	0,00%	0,00%	0,00%	0,01%	0,00%	0,02%	0,81%	0,00%	0,00%	0,00%	0,00%	0,06%	0,00%	0,00%	0,00%	0,00%	0,00%	0,00%	0,00%	0,00%	0,00%	0,00%	0,00%	0,00%	0,00%	1,27%	0,00%	0,00%	0,00%	0,00%	0,00%	0,00%	0,00%
X6.2.21	4	2	NEG	33,72%	29,76%	0,00%	0,00%	2,63%	0,00%	0,02%	0,00%	0,01%	0,00%	0,00%	3,96%	16,63%	0,00%	0,00%	0,00%	0,01%	0,00%	0,01%	1,51%	0,00%	0,00%	0,00%	0,00%	0,00%	0,00%	0,00%	0,00%	0,00%	0,00%	0,00%	0,00%	0,00%	0,00%	0,00%	0,00%	0,00%	0,00%	11,75%	0,00%	0,00%	0,00%	0,00%	0,00%	0,00%	0,00%
X6.1.15	4	1	NEG	0,51%	85,79%	0,00%	0,00%	0,72%	0,00%	0,00%	0,00%	6,05%	0,00%	0,00%	4,52%	0,50%	0,00%	0,00%	0,00%	0,02%	0,00%	0,00%	0,00%	0,00%	0,00%	0,00%	0,00%	0,53%	0,00%	0,00%	0,00%	0,00%	0,00%	0,00%	0,00%	0,00%	0,00%	0,00%	0,00%	0,00%	0,00%	1,34%	0,00%	0,00%	0,00%	0,00%	0,00%	0,00%	0,00%
X6.2.17	4	2	POS	2,01%	81,02%	0,00%	0,00%	7,24%	0,00%	0,02%	0,00%	2,50%	0,00%	0,00%	3,41%	0,72%	0,00%	0,00%	0,00%	0,02%	0,00%	0,01%	2,08%	0,00%	0,00%	0,00%	0,00%	0,12%	0,00%	0,00%	0,00%	0,00%	0,00%	0,00%	0,00%	0,00%	0,00%	0,00%	0,00%	0,00%	0,00%	0,87%	0,00%	0,00%	0,00%	0,00%	0,00%	0,00%	0,00%
X6.2.18	4	2	POS	1,40%	77,12%	0,00%	0,00%	12,03%	0,00%	0,01%	0,00%	0,60%	0,00%	0,00%	1,75%	1,46%	0,00%	0,00%	0,00%	0,06%	0,00%	0,00%	0,15%	0,00%	0,00%	0,00%	0,00%	0,00%	0,00%	0,00%	0,00%	0,00%	0,00%	0,00%	0,00%	0,00%	0,00%	0,00%	0,00%	0,00%	0,00%	5,43%	0,00%	0,00%	0,00%	0,00%	0,00%	0,00%	0,00%
X6.2.19	4	2	NEG	0,13%	55,45%	0,00%	0,00%	25,71%	0,00%	0,00%	0,00%	14,99%	0,00%	0,00%	2,18%	1,00%	0,00%	0,00%	0,00%	0,00%	0,00%	0,00%	0,22%	0,00%	0,00%	0,00%	0,00%	0,00%	0,00%	0,00%	0,00%	0,00%	0,00%	0,00%	0,00%	0,00%	0,00%	0,00%	0,00%	0,00%	0,00%	0,31%	0,00%	0,00%	0,00%	0,00%	0,00%	0,00%	0,00%
X6.2.31	4	2	POS	0,21%	79,63%	0,00%	0,00%	11,38%	0,00%	0,01%	0,00%	3,12%	0,01%	0,00%	0,71%	0,86%	0,00%	0,00%	0,00%	0,03%	0,00%	0,00%	2,90%	0,00%	0,00%	0,00%	0,00%	0,03%	0,00%	0,00%	0,00%	0,00%	0,00%	0,00%	0,00%	0,00%	0,00%	0,00%	0,00%	0,00%	0,00%	1,10%	0,00%	0,00%	0,00%	0,00%	0,00%	0,00%	0,00%
X6.3.34	4	3	POS	1,53%	43,18%	0,00%	0,00%	42,22%	0,00%	0,01%	0,00%	0,30%	0,00%	0,00%	2,76%	0,63%	0,00%	0,00%	0,00%	0,02%	0,00%	3,29%	4,04%	0,00%	0,00%	0,00%	0,00%	0,00%	0,00%	0,00%	0,00%	0,00%	0,00%	0,00%	0,00%	0,00%	0,00%	0,00%	0,00%	0,00%	0,00%	1,50%	0,00%	0,00%	0,00%	0,00%	0,00%	0,00%	0,00%
X6.2.22	4	2	NEG	0,60%	68,34%	0,00%	0,00%	22,41%	0,00%	0,02%	0,00%	1,36%	0,00%	0,00%	1,51%	1,05%	0,00%	0,00%	0,00%	0,03%	0,00%	0,00%	2,90%	0,00%	0,00%	0,00%	0,00%	0,00%	0,00%	0,00%	0,00%	0,00%	0,00%	0,00%	0,00%	0,00%	0,00%	0,00%	0,00%	0,00%	0,00%	1,78%	0,00%	0,00%	0,00%	0,00%	0,00%	0,00%	0,00%
X6.2.23	4	2	POS	0,69%	80,53%	0,00%	0,00%	4,56%	0,00%	0,01%	0,00%	4,54%	0,00%	0,00%	6,05%	0,41%	0,00%	0,00%	0,00%	0,00%	0,00%	0,00%	2,58%	0,00%	0,00%	0,00%	0,00%	0,00%	0,00%	0,00%	0,00%	0,00%	0,00%	0,00%	0,00%	0,00%	0,00%	0,01%	0,00%	0,00%	0,00%	0,61%	0,00%	0,00%	0,00%	0,00%	0,00%	0,00%	0,00%
X6.2.26	4	2	NEG	0,36%	83,98%	0,00%	0,00%	5,98%	0,00%	0,03%	0,00%	0,93%	0,00%	0,00%	1,63%	2,16%	0,00%	0,00%	0,00%	0,02%	0,00%	0,00%	2,93%	0,00%	0,00%	0,00%	0,00%	0,01%	0,00%	0,00%	0,00%	0,00%	0,00%	0,00%	0,00%	0,00%	0,00%	0,00%	0,00%	0,00%	0,00%	1,97%	0,00%	0,00%	0,00%	0,00%	0,00%	0,00%	0,00%
X6.2.30	4	2	POS	1,60%	82,05%	0,00%	0,00%	2,58%	0,00%	0,07%	0,00%	0,60%	0,00%	0,00%	1,74%	7,80%	0,00%	0,00%	0,00%	0,02%	0,00%	0,01%	0,15%	0,00%	0,00%	0,00%	0,00%	0,00%	0,00%	0,00%	0,00%	0,00%	0,00%	0,00%	0,00%	0,00%	0,00%	0,02%	0,00%	0,00%	0,00%	3,35%	0,00%	0,00%	0,00%	0,00%	0,00%	0,00%	0,00%
[truncated: 46 more columns]
